# Supplementary material for: mdRNA-Seq analysis of marine microbial communities from the northern Red Sea
Source: Sci Rep. 2016 Oct 19;6:35470. doi: 10.1038/srep35470 (PMC5069720; doi:10.1038/srep35470)
Supplement: Supplementary Tables [file srep35470-s2.xls]

## Sheet: Overview
	mdRNA-Seq analysis of marine microbial communities from the northern Red Sea
	Shengwei Hou, Ulrike Pfreundt, Dan Miller, Ilana Berman-Frank and Wolfgang R Hess
	Supplementary Tables
	Supplementary Table S1 Sequencing facts, ribosomal RNA depletion, and sequence read redundancy.
	Supplementary Table S2 Details and classification of all predicted active transcriptional start sites (TSSs) based on the Synechococcus CC9605 genome sequence and coverage from the RNA-Seq analysis.
	Supplementary Table S3 Synechococcus sp. CC 9605 protein-coding genes that were re-annotated, corrected or newly defined based on the metatranscriptome mapping results to the genome
	Supplementary Table S4 Details of mapped reads and annotated TSSs for Micromonas sp. RCC299 chromosomes and organellar genomes
	Supplementary Table S5 Details of mapped reads and annotated TSSs for MG-II/III Euryarchaeota based on 149 contigs
	Supplementary Table S6 Details of mapped reads and annotated TSSs for marine Thaumarchaeota based on 52 selected contigs

## Sheet: Table_S1
		All Reads				Ribosomal RNA					Non-ribosomal RNA
Library		Total Reads	Unique Reads	Mean Weight		Total rRNA	Unique Reads	Mean Weight	rRNA%		Total Non-rRNA	Unique Reads	Mean Weight
mdRNA-Seq FW		71623812	4757699	15.05		65317761	3131755	20.86	91.2		6306051	1625944	3.88
mdRNA-Seq RV		71240300	10650969	6.69		64939542	8369260	7.76	91.16		6300758	2281709	2.76
RNA-Seq FW		74498405	14090704	5.29		67687924	11384969	5.95	90.86		6810481	2705735	2.52
RNA-Seq RV		74124998	12418234	5.97		67137897	9611375	6.99	90.57		6987101	2806859	2.49

## Sheet: Table_S2
RefSeq_ID	Gene_ID	Feature Type	Gene Name	Locus_tag	TSS_ID	Start	Strand	TSS-Count	mdRNA_FV_cov	RNA_FV_cov	mdRNA_RV_cov	RNA_RV_cov	Product	Sum_cov	Sum_RNAseq	Link
NC_007516.1	None	ncRNA	Yfr103e	Syn_n010	nTSS-520624	520334	-	154938	154868	706	142417	622.32	yfr103	298613	1328.32	NA
NC_007516.1	None	ncRNA	Yfr103g	Syn_n053	nTSS+1437033	1437033	+	146261	146548	5027.41	138496	4797.5	yfr103	294868	9824.91	NA
NC_007516.1	None	ncRNA	Yfr103f	Syn_n024	nTSS+946997	946997	+	37061.4	37080.9	339.92	44445.3	257.82	yfr103	82124	597.74	NA
NC_007516.1	GeneID:3736931	rRNA	Syncc9605_R0016	Syncc9605_R0016	nTSS+473242	473242	+	887	3364.2	25474	1902.5	9097.33	16S ribosomal RNA	39838	34571.3	Link to NCBI
NC_007516.1	GeneID:3736681	rRNA	Syncc9605_R0051	Syncc9605_R0051	nTSS-2141618	2139593	-	886.5	3313.2	25484.5	1905.5	9095.33	16S ribosomal RNA	39798.5	34579.8	Link to NCBI
NC_007516.1	GeneID:3737211	CDS	petF-3	Syncc9605_2148	gTSS-1967347	1967001	-	11405	12619	781	13327	778	ferredoxin (2Fe-2S)	27505	1559	Link to NCBI
NC_007516.1	GeneID:3737411	CDS	psaA	Syncc9605_0331	gTSS+340035	340035	+	6024	6627	5245	6641	4526	photosystem I P700 chlorophyll a apoprotein A1	23039	9771	Link to NCBI
NC_007516.1	GeneID:3735694	CDS	psaF	Syncc9605_0634	gTSS-612378	611857	-	10791	10602	548	10987	382	photosystem I reaction center subunit III (PsaF)	22519	930	Link to NCBI
NC_007516.1	GeneID:3736678	rRNA	Syncc9605_R0048	Syncc9605_R0048	nTSS-2139027	2135932	-	3818	4355.5	2477.5	11054.5	3730	23S ribosomal RNA	21617.5	6207.5	Link to NCBI
NC_007516.1	GeneID:3736934	rRNA	Syncc9605_R0019	Syncc9605_R0019	nTSS+475833	475833	+	3821	4462	2523.5	11028.5	3541	23S ribosomal RNA	21555	6064.5	Link to NCBI
NC_007516.1	None	ncRNA	Yfr103c	Syn_n021	nTSS+745088	745088	+	4316.86	4314.86	35.16	16976.8	83.32	yfr103	21410.2	118.48	NA
NC_007516.1	GeneID:3736802	CDS	psbA-3	Syncc9605_1042	gTSS+992572	992572	+	42	659.8	2962.83	9797.65	4188.51	photosystem q(b) protein	17608.8	7151.34	Link to NCBI
NC_007516.1	GeneID:3736802	CDS	psbA-3	Syncc9605_1042	gTSS+992708	992708	+	57	590.8	2957.83	9736.65	4186.51	photosystem q(b) protein	17471.8	7144.34	Link to NCBI
NC_007516.1	GeneID:3737541	CDS	psbA-1	Syncc9605_0307	gTSS-311054	309915	-	362	1578.79	6270.84	2538.13	6788.49	photosystem q(b) protein	17176.2	13059.3	Link to NCBI
NC_007516.1	None	ncRNA	Yfr103b	Syn_n013	nTSS-523498	523173	-	377.45	403.95	43.42	16504.6	106.32	yfr103	17058.3	149.74	NA
NC_007516.1	None	ncRNA	Yfr103a	Syn_n033	nTSS+1038850	1038850	+	377.78	408.78	45.42	16479.9	105.32	yfr103	17039.4	150.74	NA
NC_007516.1	GeneID:3735582	CDS	rpmI	Syncc9605_0058	gTSS-54295	54074	-	8992	6260	211	9414	214	50S ribosomal protein L35	16099	425	Link to NCBI
NC_007516.1	GeneID:3736764	CDS	psbA-2	Syncc9605_0519	gTSS+510580	510580	+	362	1376.29	4970.83	3320.64	6405.5	photosystem q(b) protein	16073.3	11376.3	Link to NCBI
NC_007516.1	GeneID:3737689	CDS	Syncc9605_1494	Syncc9605_1494	gTSS+1391087	1391087	+	7975	8064	93	7775	68	hypothetical protein	16000	161	Link to NCBI
NC_007516.1	GeneID:3736147	CDS	psbE	Syncc9605_0200	gTSS-209512	209246	-	5894	6417	1763	5896	1001	cytochrome b559 subunit alpha	15077	2764	Link to NCBI
NC_007516.1	GeneID:3735437	CDS	mpeB	Syncc9605_0435	gTSS-431168	430589	-	1007	1769.5	7073	1627	3318	C-phycoerythrin class II beta chain	13787.5	10391	Link to NCBI
NC_007516.1	GeneID:3736539	CDS	psbD-2	Syncc9605_2375	gTSS-2190130	2189051	-	4484	5259.5	1494.5	3920.5	2046	photosystem II D2 protein (photosystem q(a) protein)	12720.5	3540.5	Link to NCBI
NC_007516.1	GeneID:3735489	CDS	Syncc9605_1510	Syncc9605_1510	gTSS-1399925	1399660	-	6144	4798	37	6222.5	29	RNA recognition motif-containing protein	11086.5	66	Link to NCBI
NC_007516.1	GeneID:3737440	CDS	psbD-1	Syncc9605_1992	gTSS+1809755	1809755	+	2357	3105.5	1545.5	4118	2268	photosystem II D2 protein (photosystem q(a) protein)	11037	3813.5	Link to NCBI
NC_007516.1	GeneID:3735262	CDS	petE	Syncc9605_1015	gTSS-963955	962916	-	17	5022	307	5150	300	plastocyanin	10779	607	Link to NCBI
NC_007516.1	GeneID:3735262	CDS	petE	Syncc9605_1015	gTSS-963292	962916	-	4585	4948	273	5074	264	plastocyanin	10559	537	Link to NCBI
NC_007516.1	GeneID:3737252	CDS	psaC	Syncc9605_0127	gTSS+124493	124493	+	5087	5244	373	4387	308	photosystem I subunit VII	10312	681	Link to NCBI
NC_007516.1	GeneID:4126818	CDS	psaI	Syncc9605_0337a	gTSS-351712	351578	-	4188	4490	1935	3302	483	photosystem I reaction center subunit VIII	10210	2418	Link to NCBI
NC_007516.1	GeneID:3736531	CDS	Syncc9605_2367	Syncc9605_2367	gTSS-2179641	2178101	-	5633.33	5525.16	1108.35	2809.24	675.91	porin	10118.7	1784.26	Link to NCBI
NC_007516.1	GeneID:3737412	CDS	psaB	Syncc9605_0332	None	342536	+	0	717	3992	662	4162	photosystem I P700 chlorophyll a apoprotein A2	9533	8154	Link to NCBI
NC_007516.1	None	CDS	Syn_n060	Syn_n060	gTSS+1604562	1604562	+	4458	4291	140	4380	92	hypothetical protein	8903	232	NA
NC_007516.1	GeneID:3737335	ncRNA	rnpB	Syncc9605_R0003	nTSS-152160	151785	-	627	811	3706	851	3412	RNA component of RNaseP	8780	7118	Link to NCBI
NC_007516.1	GeneID:3735239	CDS	rpmJ	Syncc9605_0356	gTSS-367079	366939	-	6078	3283	121	5175	38	50S ribosomal protein L36	8617	159	Link to NCBI
NC_007516.1	None	CDS	ycf12	Syn_n037	gTSS+1230693	1230693	+	4130	4093	138	4015	113	ycf12 subunit	8359	251	NA
NC_007516.1	GeneID:3737471	CDS	rpsU	Syncc9605_1064	gTSS-1007305	1007102	-	4019	3379	16	4176	19	30S ribosomal protein S21	7590	35	Link to NCBI
NC_007516.1	GeneID:3736721	CDS	psaD	Syncc9605_0399	gTSS-401571	401112	-	2645	2806	81	4581	96	photosystem I reaction center subunit II (PsaD)	7564	177	Link to NCBI
NC_007516.1	GeneID:3736842	CDS	rplM	Syncc9605_0350	gTSS-363839	363171	-	1023	3078	531	3391	406	50S ribosomal protein L13	7406	937	Link to NCBI
NC_007516.1	GeneID:3735865	CDS	acsF	Syncc9605_1310	gTSS-1225548	1224461	-	2013	3228	311	3499	303	magnesium-protoporphyrin IX monomethyl ester cyclase	7341	614	Link to NCBI
NC_007516.1	GeneID:3736613	CDS	trx-2	Syncc9605_1945	gTSS+1766060	1766060	+	3127	3093	120	3549	144	thioredoxin	6906	264	Link to NCBI
NC_007516.1	GeneID:3737673	CDS	psbB	Syncc9605_0470	gTSS-460832	459125	-	42	1119	793	3062	1771	photosystem II chlorophyll-binding protein CP47	6745	2564	Link to NCBI
NC_007516.1	GeneID:3737673	CDS	psbB	Syncc9605_0470	gTSS-460724	459125	-	483	1043	787	3015	1770	photosystem II chlorophyll-binding protein CP47	6615	2557	Link to NCBI
NC_007516.1	GeneID:3736950	CDS	chlH	Syncc9605_1828	gTSS-1671211	1667168	-	1489	2882	458	2692	390	magnesium chelatase subunit H	6422	848	Link to NCBI
NC_007516.1	GeneID:3736842	CDS	rplM	Syncc9605_0350	gTSS-363716	363171	-	1554	2194	463	3178	402	50S ribosomal protein L13	6237	865	Link to NCBI
NC_007516.1	GeneID:3735359	CDS	petH	Syncc9605_1917	gTSS+1738649	1738649	+	1024	2137	1072	1999	878	ferredoxin-NADP reductase	6086	1950	Link to NCBI
NC_007516.1	GeneID:3736247	CDS	tig	Syncc9605_0874	gTSS-844491	843877	-	2061	2098	907	2093	877	peptidylprolyl isomerase	5975	1784	Link to NCBI
NC_007516.1	GeneID:3735618	CDS	rpsO	Syncc9605_1160	gTSS-1093071	1092773	-	2998	2011	75	3635	87	30S ribosomal protein S15	5808	162	Link to NCBI
NC_007516.1	GeneID:3737493	CDS	rpmH	Syncc9605_0580	gTSS-563945	563777	-	3499	2945	35	2575	14	50S ribosomal protein L34	5569	49	Link to NCBI
NC_007516.1	GeneID:3737441	CDS	psbC	Syncc9605_1993	gTSS+1810709	1810709	+	253	730.5	1675.5	738.5	2283.5	photosystem II 44 kDa subunit reaction center protein	5428	3959	Link to NCBI
NC_007516.1	GeneID:3737379	CDS	Syncc9605_2646	Syncc9605_2646	gTSS+2457567	2457567	+	28	2524	247	2323	193	hypothetical protein	5287	440	Link to NCBI
NC_007516.1	GeneID:3735263	CDS	Syncc9605_1016	Syncc9605_1016	None	963283	-	0	4731	191	245	64	hypothetical protein	5231	255	Link to NCBI
NC_007516.1	GeneID:3735688	CDS	petC	Syncc9605_0628	gTSS-608020	607458	-	3527	4034	86	923	149	cytochrome b6-f complex iron-sulfur subunit	5192	235	Link to NCBI
NC_007516.1	GeneID:3737379	CDS	Syncc9605_2646	Syncc9605_2646	gTSS+2457759	2457759	+	2445	2443	245	2284	191	hypothetical protein	5163	436	Link to NCBI
NC_007516.1	GeneID:3735436	CDS	mpeA	Syncc9605_0434	None	430045	-	0	238	1135	432	3138	C-phycoerythrin class II alpha chain	4943	4273	Link to NCBI
NC_007516.1	GeneID:3737399	CDS	tuf	Syncc9605_0320	gTSS-326168	324172	-	15	1574	796	1508	774	elongation factor Tu	4652	1570	Link to NCBI
NC_007516.1	GeneID:3736145	CDS	psbL	Syncc9605_0198	gTSS-209193	208975	-	1115	1626	186	1924	811	photosystem II reaction center L	4547	997	Link to NCBI
NC_007516.1	GeneID:3735838	CDS	Syncc9605_0696	Syncc9605_0696	gTSS+665776	665776	+	2199	2176	29	2298	25	ferredoxin (2Fe-2S)	4528	54	Link to NCBI
NC_007516.1	GeneID:3737494	CDS	Syncc9605_0581	Syncc9605_0581	gTSS-564551	563961	-	1810	2075	139	2056	143	hypothetical protein	4413	282	Link to NCBI
NC_007516.1	GeneID:3735264	CDS	hemE	Syncc9605_1017	gTSS-965374	964299	-	1554	1999	183	2029	168	uroporphyrinogen decarboxylase	4379	351	Link to NCBI
NC_007516.1	GeneID:3736246	CDS	sodN	Syncc9605_0873	gTSS-843856	843361	-	788	1331	779	1387	786	nickel-containing superoxide dismutase precursor (NISOD)	4283	1565	Link to NCBI
NC_007516.1	GeneID:3735446	CDS	cpeC	Syncc9605_0444	gTSS-438841	437938	-	474	1412	780	1377	658	phycobilisome linker polypeptide	4227	1438	Link to NCBI
NC_007516.1	GeneID:3736477	CDS	Syncc9605_2321	Syncc9605_2321	gTSS+2128835	2128835	+	1958	2018	16	1996	17	hypothetical protein	4047	33	Link to NCBI
NC_007516.1	GeneID:3737591	CDS	rbcL	Syncc9605_0752	None	716826	+	0	650	1600	585	1177	ribulose bisophosphate carboxylase	4012	2777	Link to NCBI
NC_007516.1	GeneID:3737940	CDS	Syncc9605_2525	Syncc9605_2525	gTSS+2339477	2339477	+	1586	1835	134	1884	102	small heat shock protein	3955	236	Link to NCBI
NC_007516.1	GeneID:3736625	CDS	Syncc9605_2384	Syncc9605_2384	gTSS+2198355	2198355	+	2259	1410	38	2387	41	two component transcriptional regulator	3876	79	Link to NCBI
NC_007516.1	GeneID:3736229	CDS	cpcG-2	Syncc9605_2287	gTSS+2094607	2094607	+	693	1622	284	1648	264	phycobilisome rod-core linker polypeptide cpcG (L-RC 28.5)	3818	548	Link to NCBI
NC_007516.1	GeneID:3735985	CDS	psbO	Syncc9605_0299	gTSS+302073	302073	+	560	716	154	2750	166	photosystem II manganese-stabilizing polypeptide	3786	320	Link to NCBI
NC_007516.1	GeneID:3736146	CDS	psbF	Syncc9605_0199	None	209102	-	0	1519	244	1284	730	cytochrome b559 subunit beta	3777	974	Link to NCBI
NC_007516.1	GeneID:3735404	CDS	atpE	Syncc9605_2192	gTSS-2006401	2006034	-	1269	1177	229	1734	620	ATP synthase F0F1 subunit C	3760	849	Link to NCBI
NC_007516.1	GeneID:3735445	CDS	mpeD	Syncc9605_0443	None	436233	-	0	1240	668	1183	603	phycobilisome linker polypeptide	3694	1271	Link to NCBI
NC_007516.1	GeneID:3735597	CDS	atpD	Syncc9605_2171	gTSS+1987276	1987276	+	704	1299	558	1223	425	ATP synthase F0F1 subunit beta	3505	983	Link to NCBI
NC_007516.1	GeneID:3735836	CDS	Syncc9605_0694	Syncc9605_0694	gTSS+664436	664436	+	1206	1335	397	1289	403	hypothetical protein	3424	800	Link to NCBI
NC_007516.1	None	CDS	Syn_n004/unk11	Syn_n004	gTSS-425184	424811	-	578	1146	699	1004	566	hypothetical protein	3415	1265	NA
NC_007516.1	GeneID:3736872	CDS	Syncc9605_1575	Syncc9605_1575	gTSS+1445903	1445903	+	36	99.83	89.19	2724.24	462.66	porin	3375.92	551.85	Link to NCBI
NC_007516.1	None	ncRNA	ATPC	Syn_n075	None	2006349	-	0	1291	58	1546	454	ATPC	3349	512	NA
NC_007516.1	GeneID:3736980	CDS	cpcC	Syncc9605_1534	gTSS-1413578	1412687	-	583	1146	489	1120	471	phycobilisome linker polypeptide	3226	960	Link to NCBI
NC_007516.1	GeneID:3735408	CDS	apcE	Syncc9605_2196	gTSS+2008885	2008885	+	175	1262	346	1222	337	anchor polypeptide LCM	3167	683	Link to NCBI
NC_007516.1	None	CDS	Syn_n046	Syn_n046	gTSS-1420785	1420568	-	1761	1701	38	1390	13	hypothetical protein	3142	51	NA
NC_007516.1	GeneID:3736429	CDS	fba	Syncc9605_1857	gTSS-1691014	1689901	-	655	874	579	1119	565	fructose-1,6-bisphosphate aldolase	3137	1144	Link to NCBI
NC_007516.1	None	CDS	Syn_n048	Syn_n048	gTSS+1422802	1422802	+	1944	1080	10	1944	16	hypothetical protein	3050	26	NA
NC_007516.1	GeneID:3735775	CDS	ho1	Syncc9605_0166	gTSS+169293	169293	+	644	1303	232	1263	153	Heme oxygenase (decyclizing)	2951	385	Link to NCBI
NC_007516.1	GeneID:3736523	CDS	cpeB	Syncc9605_0426	gTSS+423032	423032	+	778	740	826.5	893	471	C-phycoerythrin class I beta chain	2930.5	1297.5	Link to NCBI
NC_007516.1	GeneID:3736518	CDS	rpcB	Syncc9605_0421	gTSS-420465	419727	-	26	984.5	574	1036	331	phycocyanin, beta subunit	2925.5	905	Link to NCBI
NC_007516.1	GeneID:3735409	CDS	apcA	Syncc9605_2197	gTSS+2012085	2012085	+	205	971	550	861	385	allophycocyanin alpha chain	2767	935	Link to NCBI
NC_007516.1	GeneID:3736518	CDS	rpcB	Syncc9605_0421	gTSS-420328	419727	-	633	880.5	564	965	321	phycocyanin, beta subunit	2730.5	885	Link to NCBI
NC_007516.1	GeneID:3735547	CDS	clpC	Syncc9605_1627	gTSS-1498626	1496066	-	257	1175	237	1117	187	ATPase	2716	424	Link to NCBI
NC_007516.1	GeneID:3737484	CDS	rpsN	Syncc9605_0571	gTSS-557021	556691	-	1327	1170	24	1453	23	30S ribosomal protein S14	2670	47	Link to NCBI
NC_007516.1	GeneID:3736192	CDS	psbH	Syncc9605_0263	gTSS+272714	272714	+	1242	1287	58	1255	49	photosystem II reaction center protein H	2649	107	Link to NCBI
NC_007516.1	GeneID:3736459	CDS	glgC	Syncc9605_1255	gTSS+1175826	1175826	+	154	985	181	1195	275	glucose-1-phosphate adenylyltransferase	2636	456	Link to NCBI
NC_007516.1	None	ncRNA	Yfr103d	Syn_n079	nTSS-2396316	2396025	-	1189.66	1190.16	36.17	1341.57	14.32	yfr103	2582.22	50.49	NA
NC_007516.1	GeneID:3736124	CDS	apcD	Syncc9605_1341	gTSS+1257046	1257046	+	1090	1191	45	1155	46	allophycocyanin alpha-B chain	2437	91	Link to NCBI
NC_007516.1	GeneID:3736189	CDS	psbI	Syncc9605_0260	gTSS-269553	269408	-	1352	1278	44	1105	10	photosystem II reaction center I protein I	2437	54	Link to NCBI
NC_007516.1	GeneID:3735576	CDS	Syncc9605_0052	Syncc9605_0052	gTSS-51380	50149	-	575	1051	139	1055	150	UDP-sulfoquinovose synthase	2395	289	Link to NCBI
NC_007516.1	GeneID:3737444	CDS	ilvA	Syncc9605_1996	gTSS+1814998	1814998	+	1030	1159	96	989	73	cysteine synthase	2317	169	Link to NCBI
NC_007516.1	GeneID:3737249	CDS	Syncc9605_0124	Syncc9605_0124	gTSS-122835	120807	-	70	598	521	614	568	transketolase	2301	1089	Link to NCBI
NC_007516.1	GeneID:3736352	CDS	rpsP	Syncc9605_0883	gTSS+854916	854916	+	1135	973	56	1188	44	30S ribosomal protein S16	2261	100	Link to NCBI
NC_007516.1	GeneID:3735399	CDS	atpG	Syncc9605_2187	gTSS-2004371	2001928	-	14	731	388	715	371	ATP synthase F0F1 subunit gamma	2205	759	Link to NCBI
NC_007516.1	GeneID:3735946	CDS	Syncc9605_1391	Syncc9605_1391	gTSS-1307622	1307161	-	1200	855	20	1290	21	peptidylprolyl isomerase	2186	41	Link to NCBI
NC_007516.1	GeneID:3736317	CDS	Syncc9605_2672	Syncc9605_2672	gTSS+2485588	2485588	+	982	1047	42	1029	46	hypothetical protein	2164	88	Link to NCBI
NC_007516.1	GeneID:3737402	CDS	rpsL	Syncc9605_0323	gTSS-328510	328093	-	1060	702	143	1210	94	30S ribosomal protein S12	2149	237	Link to NCBI
NC_007516.1	GeneID:3736998	CDS	Syncc9605_1207	Syncc9605_1207	gTSS+1126563	1126563	+	18	858	170	869	248	alanine-glyoxylate aminotransferase	2145	418	Link to NCBI
NC_007516.1	GeneID:3735409	CDS	apcA	Syncc9605_2197	gTSS+2012190	2012190	+	274	626	437	680	368	allophycocyanin alpha chain	2111	805	Link to NCBI
NC_007516.1	GeneID:3737400	CDS	fusA	Syncc9605_0321	None	325416	-	0	732	466	590	314	elongation factor G	2102	780	Link to NCBI
NC_007516.1	GeneID:3736319	CDS	dnaK	Syncc9605_2674	gTSS-2489109	2487164	-	562	900	163	895	140	molecular chaperone DnaK	2098	303	Link to NCBI
NC_007516.1	GeneID:3736517	CDS	rpcA	Syncc9605_0420	None	419201	-	0	211	504	343	961	phycocyanin, alpha subunit	2019	1465	Link to NCBI
NC_007516.1	GeneID:3736758	CDS	Syncc9605_0513	Syncc9605_0513	gTSS-505342	505106	-	630	731	265	799	213	hypothetical protein	2008	478	Link to NCBI
NC_007516.1	GeneID:3735401	CDS	atpH	Syncc9605_2189	None	2004470	-	0	458	563	455	516	ATP synthase F0F1 subunit delta	1992	1079	Link to NCBI
NC_007516.1	GeneID:3735244	CDS	rplR	Syncc9605_0361	gTSS-370733	370248	-	218	392	412	619	553	50S ribosomal protein L18	1976	965	Link to NCBI
NC_007516.1	GeneID:3735833	CDS	Syncc9605_1240	Syncc9605_1240	gTSS-1161336	1159945	-	531	880	261	565	237	geranylgeranyl reductase	1943	498	Link to NCBI
NC_007516.1	GeneID:3735628	CDS	rplU	Syncc9605_2127	gTSS+1950132	1950132	+	731	772	206	844	96	50S ribosomal protein L21	1918	302	Link to NCBI
NC_007516.1	GeneID:3736927	CDS	petB	Syncc9605_0485	gTSS+470392	470392	+	203	578	271	832	199	cytochrome b6	1880	470	Link to NCBI
NC_007516.1	GeneID:3735599	CDS	Syncc9605_2173	Syncc9605_2173	gTSS-1989990	1989444	-	802	635	90	1022	130	hypothetical protein	1877	220	Link to NCBI
NC_007516.1	GeneID:3736225	CDS	ftrC	Syncc9605_2283	gTSS-2092746	2092346	-	381	778.17	157	771	149	ferredoxin thioredoxin reductase, catalytic beta chain	1855.17	306	Link to NCBI
NC_007516.1	GeneID:3736841	CDS	rpsI	Syncc9605_0349	None	362773	-	0	685	228	628	299	30S ribosomal protein S9	1840	527	Link to NCBI
NC_007516.1	GeneID:3737358	CDS	psb27	Syncc9605_0692	gTSS-662524	662084	-	852	841	25	900	34	photosystem II Psb27 protein	1800	59	Link to NCBI
NC_007516.1	GeneID:3737189	CDS	pbsY	Syncc9605_1687	gTSS-1546282	1546050	-	861	764	78	868	67	hypothetical protein	1777	145	Link to NCBI
NC_007516.1	GeneID:3735444	CDS	cpeE	Syncc9605_0442	None	435423	-	0	621	356	557	233	phycobilisome linker polypeptide	1767	589	Link to NCBI
NC_007516.1	GeneID:3735800	CDS	rpsT	Syncc9605_2069	gTSS-1893299	1892979	-	765	711	85	884	76	30S ribosomal protein S20	1756	161	Link to NCBI
NC_007516.1	GeneID:3735400	CDS	atpA	Syncc9605_2188	None	2002892	-	0	605	311	576	263	ATP synthase F0F1 subunit alpha	1755	574	Link to NCBI
NC_007516.1	GeneID:3737397	CDS	Syncc9605_2664	Syncc9605_2664	gTSS+2474777	2474777	+	23	868	37	818	31	type II alternative sigma-70 family RNA polymerase sigma factor	1754	68	Link to NCBI
NC_007516.1	GeneID:3735998	CDS	Syncc9605_1619	Syncc9605_1619	gTSS-1488909	1488472	-	1120	543	17	1142	17	hypothetical protein	1719	34	Link to NCBI
NC_007516.1	GeneID:3736563	CDS	rplC	Syncc9605_0376	gTSS-378146	377189	-	1000	815	221	507	173	50S ribosomal protein L3	1716	394	Link to NCBI
NC_007516.1	GeneID:3737397	CDS	Syncc9605_2664	Syncc9605_2664	gTSS+2474947	2474947	+	664	844	37	787	31	type II alternative sigma-70 family RNA polymerase sigma factor	1699	68	Link to NCBI
NC_007516.1	None	CDS	Syn_n019	Syn_n019	gTSS+664969	664969	+	758	774	38	832	37	hypothetical protein	1681	75	NA
NC_007516.1	GeneID:3735265	CDS	glgB	Syncc9605_1018	gTSS-967752	965439	-	321	601	140	689	136	glycogen branching enzyme	1566	276	Link to NCBI
NC_007516.1	GeneID:3737093	CDS	apcB	Syncc9605_2198	None	2012790	+	0	430	424	390	302	allophycocyanin, beta subunit	1546	726	Link to NCBI
NC_007516.1	GeneID:3736071	CDS	map	Syncc9605_0645	gTSS+621050	621050	+	531	685	94	679	82	methionine aminopeptidase	1540	176	Link to NCBI
NC_007516.1	GeneID:3736963	CDS	carB	Syncc9605_2259	gTSS+2073685	2073685	+	421	639	78	725	92	acetyl-CoA carboxylase biotin carboxylase subunit	1534	170	Link to NCBI
NC_007516.1	GeneID:3737345	CDS	hemC	Syncc9605_0679	gTSS-650552	649583	-	1117	1257	23	234	15	porphobilinogen deaminase	1529	38	Link to NCBI
NC_007516.1	GeneID:3736230	CDS	Syncc9605_2288	Syncc9605_2288	gTSS+2095557	2095557	+	359	622	176	560	169	hypothetical protein	1527	345	Link to NCBI
NC_007516.1	GeneID:3736998	CDS	Syncc9605_1207	Syncc9605_1207	gTSS+1127085	1127085	+	458	659	93	659	115	alanine-glyoxylate aminotransferase	1526	208	Link to NCBI
NC_007516.1	GeneID:3737209	CDS	psbV	Syncc9605_2146	gTSS+1965920	1965920	+	514	590	177	571	188	cytochrome c-550	1526	365	Link to NCBI
NC_007516.1	GeneID:3736393	CDS	gap-1	Syncc9605_0030	gTSS+29778	29778	+	440	488	176	668	189	glyceraldehyde 3-phosphate dehydrogenase (NADP+)	1521	365	Link to NCBI
NC_007516.1	GeneID:3737220	CDS	Syncc9605_2156	Syncc9605_2156	gTSS-1974344	1974082	-	715	723	19	743	12	hypothetical protein	1497	31	Link to NCBI
NC_007516.1	GeneID:3735405	CDS	atpB	Syncc9605_2193	None	2006453	-	0	492	598	156	244	ATP synthase F0F1 subunit A	1490	842	Link to NCBI
NC_007516.1	GeneID:3737768	CDS	pmm	Syncc9605_2297	gTSS+2101689	2101689	+	317	628	98	658	97	phosphoglucomutase	1481	195	Link to NCBI
NC_007516.1	GeneID:3737157	CDS	Syncc9605_1728	Syncc9605_1728	gTSS-1583166	1582880	-	442	691	152	544	94	hypothetical protein	1481	246	Link to NCBI
NC_007516.1	GeneID:4126819	CDS	petG	Syncc9605_1947a	gTSS-1767754	1767614	-	1126	955	47	457	4	cytochrome b6-f complex subunit PetG	1463	51	Link to NCBI
NC_007516.1	GeneID:3737885	CDS	uvrA	Syncc9605_2691	gTSS-2505043	2502063	-	469	639	51	725	47	excinuclease ABC subunit A	1462	98	Link to NCBI
NC_007516.1	GeneID:3737671	CDS	pnpA	Syncc9605_0468	gTSS-458229	457064	-	566	551	98	710	99	30S ribosomal protein S1	1458	197	Link to NCBI
NC_007516.1	GeneID:3736996	CDS	glnA	Syncc9605_1205	gTSS-1126296	1124844	-	104	341	354	400	359	L-glutamine synthetase	1454	713	Link to NCBI
NC_007516.1	GeneID:3737483	CDS	pnp	Syncc9605_0570	gTSS-556605	554419	-	302	528	152	611	156	polynucleotide phosphorylase	1447	308	Link to NCBI
NC_007516.1	GeneID:3737028	CDS	clpP	Syncc9605_0841	gTSS-810889	810206	-	151	527	227	520	172	ATP-dependent Clp protease-like protein	1446	399	Link to NCBI
NC_007516.1	GeneID:3737863	CDS	pgk	Syncc9605_2459	gTSS+2265797	2265797	+	489	627	97	619	97	phosphoglycerate kinase	1440	194	Link to NCBI
NC_007516.1	GeneID:3737739	CDS	lpxC	Syncc9605_2118	gTSS-1941226	1939073	-	21	664	77	611	69	UDP-3-O-[3-hydroxymyristoyl] N-acetylglucosamine deacetylase	1421	146	Link to NCBI
NC_007516.1	GeneID:3736377	CDS	Syncc9605_1980	Syncc9605_1980	gTSS+1800694	1800694	+	496	569	86	688	68	hypothetical protein	1411	154	Link to NCBI
NC_007516.1	GeneID:3737697	CDS	Syncc9605_1502	Syncc9605_1502	gTSS-1395688	1395231	-	659	691	21	685	14	hypothetical protein	1411	35	Link to NCBI
NC_007516.1	GeneID:3736121	CDS	rpmG	Syncc9605_1338	gTSS-1253062	1252829	-	685	506	159	653	89	50S ribosomal protein L33	1407	248	Link to NCBI
NC_007516.1	GeneID:3735710	CDS	Syncc9605_2059	Syncc9605_2059	gTSS-1878372	1878153	-	72	103	12	1248	17	hypothetical protein	1380	29	Link to NCBI
NC_007516.1	GeneID:3735245	CDS	rplF	Syncc9605_0362	None	370650	-	0	533	381	322	136	50S ribosomal protein L6	1372	517	Link to NCBI
NC_007516.1	GeneID:3735350	CDS	Syncc9605_0728	Syncc9605_0728	gTSS+696123	696123	+	420	616	85	595	66	hypothetical protein	1362	151	Link to NCBI
NC_007516.1	GeneID:3736293	CDS	Syncc9605_1358	Syncc9605_1358	gTSS-1274840	1274268	-	434	555	95	615	83	hypothetical protein	1348	178	Link to NCBI
NC_007516.1	GeneID:3735716	CDS	rpoC2	Syncc9605_2065	gTSS-1887162	1882478	-	14	484	185	487	191	DNA-directed RNA polymerase subunit beta'	1347	376	Link to NCBI
NC_007516.1	GeneID:3735429	CDS	cpeA	Syncc9605_0427	None	423740	+	0	341	142	466	395.5	C-phycoerythrin class I alpha chain	1344.5	537.5	Link to NCBI
NC_007516.1	GeneID:3736021	CDS	nrdJ	Syncc9605_1277	gTSS-1194910	1192554	-	90	383	169	598	179	ribonucleotide reductase (class II)	1329	348	Link to NCBI
NC_007516.1	None	CDS	Syn_n039	Syn_n039	gTSS+1356794	1356794	+	773	784	31	507	4	hypothetical protein	1326	35	NA
NC_007516.1	GeneID:3737347	CDS	sigA	Syncc9605_0681	gTSS-653104	651331	-	40	486	201	455.5	182	RNA polymerase sigma factor RpoD	1324.5	383	Link to NCBI
NC_007516.1	GeneID:3735319	CDS	psaE	Syncc9605_0493	gTSS-482751	482522	-	343	378	305	363	271	photosystem I reaction center subunit IV	1317	576	Link to NCBI
NC_007516.1	GeneID:3735904	CDS	acsA	Syncc9605_1139	gTSS+1070494	1070494	+	353	551	106	553	105	acetyl-coenzyme A synthetase	1315	211	Link to NCBI
NC_007516.1	GeneID:3736843	CDS	truA	Syncc9605_0351	None	363780	-	0	1063	67	173	1	tRNA pseudouridine synthase A	1304	68	Link to NCBI
NC_007516.1	GeneID:3737957	CDS	rplI	Syncc9605_2542	gTSS+2359587	2359587	+	15	584	70	562	75	50S ribosomal protein L9	1291	145	Link to NCBI
NC_007516.1	GeneID:3736396	CDS	efp	Syncc9605_0033	gTSS+33034	33034	+	357	609	57	575	48	elongation factor P	1289	105	Link to NCBI
NC_007516.1	GeneID:3737778	CDS	Syncc9605_2307	Syncc9605_2307	gTSS+2114076	2114076	+	306	539	131	488	128	bacterioferritin comigratory (BCP) protein	1286	259	Link to NCBI
NC_007516.1	GeneID:3735820	CDS	sir	Syncc9605_1227	gTSS-1148200	1146426	-	246	597	52	591	44	sulfite reductase subunit beta	1284	96	Link to NCBI
NC_007516.1	GeneID:3736953	CDS	Syncc9605_1831	Syncc9605_1831	gTSS+1672858	1672858	+	321	338	20	897	28	high light inducible protein	1283	48	Link to NCBI
NC_007516.1	GeneID:3737740	CDS	Syncc9605_2119	Syncc9605_2119	gTSS-1942116	1939900	-	90	565	103	522	92	outer envelope membrane protein-like	1282	195	Link to NCBI
NC_007516.1	GeneID:3736086	CDS	Syncc9605_1324	Syncc9605_1324	gTSS-1240299	1239626	-	153	288	290	415	287	thioredoxin peroxidase	1280	577	Link to NCBI
NC_007516.1	GeneID:3737124	CDS	rpmB	Syncc9605_1405	gTSS+1320701	1320701	+	480	658	27	569	20	50S ribosomal protein L28	1274	47	Link to NCBI
NC_007516.1	GeneID:3737347	CDS	sigA	Syncc9605_0681	gTSS-652996	651331	-	47	435	200	453.5	182	RNA polymerase sigma factor RpoD	1270.5	382	Link to NCBI
NC_007516.1	GeneID:3736510	CDS	Syncc9605_0413	Syncc9605_0413	gTSS-413089	412407	-	264	595	66	552	57	hypothetical protein	1270	123	Link to NCBI
NC_007516.1	GeneID:3736558	CDS	rpsD	Syncc9605_0787	gTSS-753125	752484	-	53	90	57	1040	70	30S ribosomal protein S4	1257	127	Link to NCBI
NC_007516.1	GeneID:3735718	CDS	rpoB	Syncc9605_2067	gTSS-1892101	1888567	-	89	495	194	425	141	DNA-directed RNA polymerase subunit beta	1255	335	Link to NCBI
NC_007516.1	GeneID:3735453	CDS	ahcY	Syncc9605_0102	gTSS+101030	101030	+	177	428	113	510	171	S-adenosyl-L-homocysteine hydrolase	1222	284	Link to NCBI
NC_007516.1	None	CDS	Syn_n076	Syn_n076	gTSS-2179994	2179839	-	540	531	21	648	14	hypothetical protein	1214	35	NA
NC_007516.1	GeneID:3737026	CDS	ilvC	Syncc9605_0839	gTSS-809514	808492	-	328	486	126	473	126	ketol-acid reductoisomerase	1211	252	Link to NCBI
NC_007516.1	GeneID:3737957	CDS	rplI	Syncc9605_2542	gTSS+2359750	2359750	+	363	556	62	543	49	50S ribosomal protein L9	1210	111	Link to NCBI
NC_007516.1	GeneID:3737806	CDS	tig	Syncc9605_0066	gTSS-64579	63151	-	318	533	68	532	68	trigger factor	1201	136	Link to NCBI
NC_007516.1	GeneID:3735528	CDS	gyrA-2	Syncc9605_0005	gTSS-8503	6019	-	380	514	29	631	24	DNA topoisomerase IV subunit A	1198	53	Link to NCBI
NC_007516.1	GeneID:3736006	CDS	Syncc9605_1263	Syncc9605_1263	gTSS+1183028	1183028	+	353	383	207	400	181	hypothetical protein	1171	388	Link to NCBI
NC_007516.1	GeneID:3736030	CDS	ftsH	Syncc9605_1438	None	1350221	+	0	391.5	130.5	437.5	203	FtsH peptidase	1162.5	333.5	Link to NCBI
NC_007516.1	GeneID:3736619	CDS	Syncc9605_2378	Syncc9605_2378	gTSS+2191525	2191525	+	491	762	143	219	34	two component transcriptional regulator	1158	177	Link to NCBI
NC_007516.1	GeneID:3735863	CDS	tldD	Syncc9605_1308	gTSS-1224018	1221649	-	13	401	172	396	170	modulator of DNA gyrase	1139	342	Link to NCBI
NC_007516.1	None	ncRNA	PhotoRC-1b	Syn_n007	None	510580	+	0	234.5	810	67	19	PhotoRC-1	1130.5	829	NA
NC_007516.1	None	ncRNA	Downstream-peptide-1c	Syn_n082	nTSS+2439498	2439498	+	806	806	133	172	4	Downstream-peptide-1	1115	137	NA
NC_007516.1	GeneID:3736213	CDS	ccmk1	Syncc9605_0751	gTSS+716414	716414	+	133	319	376	191	226	carboxysome shell peptide, CsoS1	1112	602	Link to NCBI
NC_007516.1	GeneID:3737593	CDS	csoS2	Syncc9605_0754	None	718744	+	0	425	140	364	176	carboxysome structural peptide CsoS2	1105	316	Link to NCBI
NC_007516.1	None	ncRNA	PhotoRC-1a	Syn_n003	None	311011	-	0	214.5	806	64.5	19	PhotoRC-1a	1104	825	NA
NC_007516.1	GeneID:3735581	CDS	rplT	Syncc9605_0057	None	53670	-	0	463	60	480	94	50S ribosomal protein L20	1097	154	Link to NCBI
NC_007516.1	GeneID:3735443	CDS	cpeS	Syncc9605_0441	gTSS-435186	434592	-	291	392	40	566	98	hypothetical protein	1096	138	Link to NCBI
NC_007516.1	GeneID:3737417	CDS	psaL	Syncc9605_0337	None	351043	-	0	78	123	280	594	photosystem I reaction center protein subunit XI	1075	717	Link to NCBI
NC_007516.1	GeneID:3737405	CDS	glsF	Syncc9605_0326	gTSS+330627	330627	+	189	473	71	462	64	glutamate synthase (ferredoxin)	1070	135	Link to NCBI
NC_007516.1	GeneID:3737138	CDS	Syncc9605_1805	Syncc9605_1805	gTSS+1642842	1642842	+	430	466	45	508	35.5	hypothetical protein	1054.5	80.5	Link to NCBI
NC_007516.1	GeneID:3737401	CDS	rpsG	Syncc9605_0322	None	327581	-	0	383	179	331	153	30S ribosomal protein S7	1046	332	Link to NCBI
NC_007516.1	GeneID:3736326	CDS	Syncc9605_2681	Syncc9605_2681	gTSS+2492883	2492883	+	447	344	29	639	24	hypothetical protein	1036	53	Link to NCBI
NC_007516.1	GeneID:3737945	CDS	Syncc9605_2530	Syncc9605_2530	gTSS+2346497	2346497	+	269	442	73	447	62	flavoprotein	1024	135	Link to NCBI
NC_007516.1	GeneID:3737251	CDS	acpP	Syncc9605_0126	gTSS-124385	124127	-	486	402	33	538	47	acyl carrier protein	1020	80	Link to NCBI
NC_007516.1	GeneID:3737585	CDS	ndhB	Syncc9605_0596	gTSS-577708	576115	-	318	481	41	460	36	NAD(P)H-quinone oxidoreductase subunit 2	1018	77	Link to NCBI
NC_007516.1	None	CDS	Syn_n052	Syn_n052	gTSS+1432085	1432085	+	547	582	71	311	40	hypothetical protein	1004	111	NA
NC_007516.1	GeneID:3737759	CDS	ndhH	Syncc9605_2432	gTSS+2239902	2239902	+	156	466	49	437	52	NAD(P)H-quinone oxidoreductase subunit H	1004	101	Link to NCBI
NC_007516.1	GeneID:3736165	CDS	psbK	Syncc9605_0237	gTSS-246571	246406	-	448	462	128	382	31	photosystem II reaction center protein K	1003	159	Link to NCBI
NC_007516.1	GeneID:4126820	CDS	rpmF	Syncc9605_1321a	gTSS-1234987	1234789	-	512	433	29	496	36	50S ribosomal protein L32	994	65	Link to NCBI
NC_007516.1	GeneID:3736794	CDS	thrS	Syncc9605_1034	gTSS-986927	985100	-	157	436	39	476	39	threonyl-tRNA synthetase	990	78	Link to NCBI
NC_007516.1	GeneID:3735430	CDS	unk12	Syncc9605_0428	gTSS+424354	424354	+	138	219	309	194	245	hypothetical protein	967	554	Link to NCBI
NC_007516.1	GeneID:3737956	CDS	desC	Syncc9605_2541	gTSS+2358725	2358725	+	245	381	99	395	92	Delta-9 acyl-phospholipid desaturase	967	191	Link to NCBI
NC_007516.1	GeneID:3736331	CDS	secA	Syncc9605_0081	gTSS+81168	81168	+	49	385	93	404	84	preprotein translocase subunit SecA	966	177	Link to NCBI
NC_007516.1	GeneID:3737586	CDS	topA	Syncc9605_0597	gTSS+577780	577780	+	190	395	53	462	55	DNA topoisomerase I	965	108	Link to NCBI
NC_007516.1	GeneID:3735406	CDS	atp1	Syncc9605_2194	gTSS-2007558	2007203	-	73	208	294	234	229	ATP synthase 1	965	523	Link to NCBI
NC_007516.1	GeneID:3736947	CDS	tpiA	Syncc9605_1825	gTSS+1664541	1664541	+	453	375	16	540	27	triosephosphate isomerase	958	43	Link to NCBI
NC_007516.1	GeneID:3736457	CDS	glpX	Syncc9605_1253	gTSS+1173307	1173307	+	101	341	182	320	111	fructose 1,6-bisphosphatase II	954	293	Link to NCBI
NC_007516.1	GeneID:3737561	CDS	ftsH	Syncc9605_0925	gTSS+891666	891666	+	146	361.5	104	373.48	112	FtsH-2 peptidase	950.98	216	Link to NCBI
NC_007516.1	GeneID:3736335	CDS	infC	Syncc9605_0085	gTSS-87634	86929	-	151	308	109	430	103	translation initiation factor IF-3	950	212	Link to NCBI
NC_007516.1	GeneID:3736148	CDS	Syncc9605_0201	Syncc9605_0201	gTSS-210849	209566	-	15	382	91	354	98	Ycf48-like protein	925	189	Link to NCBI
NC_007516.1	GeneID:3735246	CDS	rpsH	Syncc9605_0363	gTSS-371726	371210	-	79	176	190	277	280	30S ribosomal protein S8	923	470	Link to NCBI
NC_007516.1	GeneID:3737250	CDS	fabF	Syncc9605_0125	None	122871	-	0	300	188	290	141	3-oxoacyl-ACP synthase	919	329	Link to NCBI
NC_007516.1	GeneID:3737490	CDS	Syncc9605_0577	Syncc9605_0577	gTSS-562897	561738	-	133	288	161	292	167	inner membrane protein translocase component YidC	908	328	Link to NCBI
NC_007516.1	GeneID:3736035	CDS	petN	Syncc9605_1443	gTSS-1355231	1355112	-	543	574	117	211	5	cytochrome b6-f complex subunit PetN	907	122	Link to NCBI
NC_007516.1	GeneID:3736965	CDS	psbX	Syncc9605_2261	gTSS+2075438	2075438	+	331	391	52	439	16	photosystem II PsbX protein	898	68	Link to NCBI
NC_007516.1	GeneID:3737096	CDS	Syncc9605_2201	Syncc9605_2201	gTSS+2014425	2014425	+	448	470	4	418	1	hypothetical protein	893	5	Link to NCBI
NC_007516.1	None	CDS	Syn_n006/unk6	Syn_n006	None	435124	-	0	494	47	267	79	hypothetical protein	887	126	NA
NC_007516.1	GeneID:3737013	CDS	rpsB	Syncc9605_1222	gTSS+1140573	1140573	+	380	423	62	371	25	30S ribosomal protein S2	881	87	Link to NCBI
NC_007516.1	GeneID:3737823	CDS	Syncc9605_2629	Syncc9605_2629	None	2439595	+	0	39	31	660	151	hypothetical protein	881	182	Link to NCBI
NC_007516.1	GeneID:3735913	CDS	ftsZ	Syncc9605_0846	gTSS-816187	815055	-	135	359	59	400	62	cell division protein FtsZ	880	121	Link to NCBI
NC_007516.1	GeneID:3736796	CDS	Syncc9605_1036	Syncc9605_1036	gTSS-987971	987280	-	289	419	32	400	28	muramidase	879	60	Link to NCBI
NC_007516.1	None	CDS	Syn_n015	Syn_n015	gTSS-529674	529460	-	431	380	25	445	27	hypothetical protein	877	52	NA
NC_007516.1	GeneID:3735464	CDS	Syncc9605_0113	Syncc9605_0113	gTSS-110898	110623	-	237	375	53	392	45	hypothetical protein	865	98	Link to NCBI
NC_007516.1	GeneID:3735812	CDS	infB	Syncc9605_2081	None	1902389	+	0	358	96	320	84	translation initiation factor IF-2	858	180	Link to NCBI
NC_007516.1	GeneID:3736995	CDS	Syncc9605_1204	Syncc9605_1204	gTSS-1124901	1123656	-	14	414	42	363	36	generic methyl-transferase	855	78	Link to NCBI
NC_007516.1	GeneID:3736301	CDS	Syncc9605_1366	Syncc9605_1366	gTSS+1280925	1280925	+	297	397	31	398	28	hypothetical protein	854	59	Link to NCBI
NC_007516.1	GeneID:3736928	CDS	petD	Syncc9605_0486	None	471106	+	0	170	164	331	180	cytochrome b6-f complex subunit IV	845	344	Link to NCBI
NC_007516.1	GeneID:3735322	CDS	Syncc9605_0496	Syncc9605_0496	gTSS-486441	485413	-	222	365	64	353	62	peptidoglycan-binding LysM	844	126	Link to NCBI
NC_007516.1	GeneID:3736286	CDS	Syncc9605_2098	Syncc9605_2098	gTSS+1922498	1922498	+	388	422	32	352	35	hypothetical protein	841	67	Link to NCBI
NC_007516.1	GeneID:3735247	CDS	rplE	Syncc9605_0364	None	371631	-	0	230	234	200	175	50S ribosomal protein L5	839	409	Link to NCBI
NC_007516.1	GeneID:3736995	CDS	Syncc9605_1204	Syncc9605_1204	gTSS-1124745	1123656	-	214	398	42	361	36	generic methyl-transferase	837	78	Link to NCBI
NC_007516.1	GeneID:3736343	CDS	Syncc9605_0093	Syncc9605_0093	gTSS+93755	93755	+	183	353.5	68	363	51	type II alternative sigma-70 family RNA polymerase sigma factor	835.5	119	Link to NCBI
NC_007516.1	GeneID:3735758	CDS	clpB	Syncc9605_1007	gTSS-956583	953976	-	20	305	117	304	108	ATPase	834	225	Link to NCBI
NC_007516.1	GeneID:3736503	CDS	Syncc9605_2357	Syncc9605_2357	gTSS+2168654	2168654	+	341	376	18	405	22	HesB/YadR/YfhF	821	40	Link to NCBI
NC_007516.1	GeneID:3737134	CDS	Syncc9605_1801	Syncc9605_1801	gTSS-1640958	1640524	-	13	398	24	378	19	hypothetical protein	819	43	Link to NCBI
NC_007516.1	GeneID:3736589	CDS	Syncc9605_0664	Syncc9605_0664	gTSS+636088	636088	+	351	363	31	384	40	hypothetical protein	818	71	Link to NCBI
NC_007516.1	GeneID:3736349	CDS	pdhA	Syncc9605_0880	None	850168	-	0	362	29	396	29	pyruvate dehydrogenase (lipoamide)	816	58	Link to NCBI
NC_007516.1	None	CDS	Syn_n073	Syn_n073	gTSS+1933443	1933443	+	310	351	59	347.5	48	hypothetical protein	805.5	107	NA
NC_007516.1	GeneID:3737631	CDS	unk4	Syncc9605_0448	gTSS-441567	441118	-	268	365	38	366	34	hypothetical protein	803	72	Link to NCBI
NC_007516.1	GeneID:4126815	CDS	petL	Syncc9605_2339a	gTSS-2154677	2154568	-	641	631	21	150	1	cytochrome b6f complex subunit PetL	803	22	Link to NCBI
NC_007516.1	GeneID:3737126	CDS	ggpS	Syncc9605_1407	gTSS+1321597	1321597	+	14	354	36	369	42	glucosylglycerol-phosphate synthase	801	78	Link to NCBI
NC_007516.1	GeneID:3737367	CDS	glgC	Syncc9605_2404	gTSS+2216664	2216664	+	30	227	30	490	52	sugar-phosphate nucleotidyl transferase	799	82	Link to NCBI
NC_007516.1	GeneID:3736636	CDS	Syncc9605_2395	Syncc9605_2395	gTSS-2208595	2207159	-	91	331	29	418	21	zeta-carotene desaturase / three-step phytoene desaturase	799	50	Link to NCBI
NC_007516.1	GeneID:3736148	CDS	Syncc9605_0201	Syncc9605_0201	gTSS-210636	209566	-	40	331	75	301	89	Ycf48-like protein	796	164	Link to NCBI
NC_007516.1	GeneID:3735616	CDS	dnaE	Syncc9605_1158	gTSS+1088792	1088792	+	96	379	24	359	29	DNA polymerase III subunit alpha	791	53	Link to NCBI
NC_007516.1	GeneID:3735434	CDS	mpeU	Syncc9605_0432	gTSS-428723	427804	-	123	338	49	359	36	PBS lyase	782	85	Link to NCBI
NC_007516.1	GeneID:3737134	CDS	Syncc9605_1801	Syncc9605_1801	gTSS-1640841	1640524	-	328	382	24	356	19	hypothetical protein	781	43	Link to NCBI
NC_007516.1	GeneID:3735687	CDS	petA	Syncc9605_0627	None	606487	-	0	359	121	233	67	apocytochrome f	780	188	Link to NCBI
NC_007516.1	GeneID:3736479	CDS	hli-4	Syncc9605_2323	gTSS+2132045	2132045	+	498	262	4	500	8	high light inducible protein	774	12	Link to NCBI
NC_007516.1	GeneID:3735717	CDS	rpoC1	Syncc9605_2066	None	1886614	-	0	274	133	237	130	DNA-directed RNA polymerase subunit gamma	774	263	Link to NCBI
NC_007516.1	GeneID:3737952	CDS	Syncc9605_2537	Syncc9605_2537	gTSS-2353907	2353627	-	384	322	23	399	29	hypothetical protein	773	52	Link to NCBI
NC_007516.1	GeneID:3737809	CDS	rnj	Syncc9605_0069	gTSS+66432	66432	+	61	312	74	302	76	hypothetical protein	764	150	Link to NCBI
NC_007516.1	GeneID:3737307	CDS	Syncc9605_0796	Syncc9605_0796	gTSS-761369	761102	-	341	382	25	342	13	NifU-like protein	762	38	Link to NCBI
NC_007516.1	GeneID:3736087	CDS	Syncc9605_1325	Syncc9605_1325	gTSS+1240350	1240350	+	563	566	27	161	6.5	hypothetical protein	760.5	33.5	Link to NCBI
NC_007516.1	GeneID:3735847	CDS	tal	Syncc9605_0705	gTSS+674987	674987	+	285	396	37	294	31	transaldolase/EF-hand domain-containing protein	758	68	Link to NCBI
NC_007516.1	GeneID:3736174	CDS	ispH	Syncc9605_0246	gTSS-254882	253668	-	109	350	30	353	25	4-hydroxy-3-methylbut-2-enyl diphosphate reductase	758	55	Link to NCBI
NC_007516.1	GeneID:3735886	CDS	psb28	Syncc9605_1197	gTSS-1120416	1120013	-	466	423	26	278	28	photosystem II reaction center protein Psb28	755	54	Link to NCBI
NC_007516.1	GeneID:3736844	CDS	rplQ	Syncc9605_0352	None	364687	-	0	230	82	309	133	50S ribosomal protein L17	754	215	Link to NCBI
NC_007516.1	GeneID:3736172	CDS	Syncc9605_0244	Syncc9605_0244	gTSS+252515	252515	+	498	519	4	227	3	hypothetical protein	753	7	Link to NCBI
NC_007516.1	GeneID:3737912	CDS	gatB	Syncc9605_2497	gTSS-2302779	2301273	-	265	351	13	367	18	aspartyl/glutamyl-tRNA amidotransferase subunit B	749	31	Link to NCBI
NC_007516.1	GeneID:3735965	CDS	psaK	Syncc9605_1428	gTSS+1340660	1340660	+	226	264	52	363	68	photosystem I reaction center subunit X	747	120	Link to NCBI
NC_007516.1	GeneID:3735967	CDS	dxs	Syncc9605_1430	gTSS-1344135	1342187	-	138	289	76	303	70	1-deoxy-D-xylulose-5-phosphate synthase	738	146	Link to NCBI
NC_007516.1	GeneID:3737816	CDS	psbZ	Syncc9605_0076	gTSS+74860	74860	+	298	320	65	299	50	photosystem II reaction center protein Z	734	115	Link to NCBI
NC_007516.1	GeneID:3737702	CDS	sodC	Syncc9605_1507	gTSS+1397725	1397725	+	36	293	79	292	68	superoxide dismutase precursor (Cu-Zn)	732	147	Link to NCBI
NC_007516.1	GeneID:3737357	CDS	purA	Syncc9605_0691	gTSS-662027	660679	-	136	343	18	349.5	21	adenylosuccinate synthetase	731.5	39	Link to NCBI
NC_007516.1	GeneID:3736752	CDS	hemB	Syncc9605_0507	gTSS+498730	498730	+	132	296	67	327	37	delta-aminolevulinic acid dehydratase	727	104	Link to NCBI
NC_007516.1	GeneID:3736456	CDS	rpe-1	Syncc9605_1252	gTSS-1173263	1172560	-	237	288	74	294	67	ribulose-phosphate 3-epimerase	723	141	Link to NCBI
NC_007516.1	GeneID:3736224	CDS	sufD	Syncc9605_2282	None	2090901	-	0	298	55	302	68	cysteine desulfurase	723	123	Link to NCBI
NC_007516.1	GeneID:3736845	CDS	rpoA	Syncc9605_0353	None	365087	-	0	308	142	185	86	DNA-directed RNA polymerase subunit alpha	721	228	Link to NCBI
NC_007516.1	GeneID:3737873	CDS	rplJ	Syncc9605_2469	gTSS-2275569	2274828	-	130	200	168	224	125	50S ribosomal protein L10	717	293	Link to NCBI
NC_007516.1	GeneID:3736156	CDS	Syncc9605_0209	Syncc9605_0209	gTSS-218062	215936	-	36	311	58	292	55	protoporphyrin IX magnesium-chelatase	716	113	Link to NCBI
NC_007516.1	GeneID:3735644	CDS	chlI	Syncc9605_1952	gTSS+1771482	1771482	+	233	285	46	333	51	protoporphyrin IX magnesium-chelatase	715	97	Link to NCBI
NC_007516.1	GeneID:3736540	CDS	Syncc9605_2376	Syncc9605_2376	gTSS+2190252	2190252	+	282	316	39	325	35	hypothetical protein	715	74	Link to NCBI
NC_007516.1	GeneID:3735727	CDS	Syncc9605_0219	Syncc9605_0219	gTSS+225858	225858	+	143	325	44	310	34	enoyl-ACP reductase	713	78	Link to NCBI
NC_007516.1	GeneID:3737598	CDS	ndhD2	Syncc9605_0759	gTSS+724084	724084	+	194	289	74	287	62	NAD(P)H-quinone oxidoreductase subunit F	712	136	Link to NCBI
NC_007516.1	GeneID:3736202	CDS	Syncc9605_0740	Syncc9605_0740	gTSS+705150	705150	+	246	333	34	312	31	protochlorophyllide oxidoreductase	710	65	Link to NCBI
NC_007516.1	GeneID:3736564	CDS	ndhN	Syncc9605_0377	gTSS+378211	378211	+	362	230.5	38	394	45	NADH dehydrogenase I subunit N	707.5	83	Link to NCBI
NC_007516.1	GeneID:3735852	CDS	frr	Syncc9605_0710	gTSS-681340	680704	-	89	225	103	270	109	ribosome recycling factor	707	212	Link to NCBI
NC_007516.1	GeneID:3736576	CDS	Syncc9605_0388	Syncc9605_0388	gTSS-389445	389032	-	246	249	27	371	59	hypothetical protein	706	86	Link to NCBI
NC_007516.1	GeneID:3735810	CDS	nusA	Syncc9605_2079	gTSS+1900313	1900313	+	42	333	77	235	60	transcription elongation factor NusA	705	137	Link to NCBI
NC_007516.1	GeneID:3735438	CDS	mpeY	Syncc9605_0436	gTSS-432618	431307	-	28	274	78	278	73	PBS lyase	703	151	Link to NCBI
NC_007516.1	GeneID:3737669	CDS	metK	Syncc9605_0466	gTSS-456275	455026	-	103	302	46	318	32	S-adenosylmethionine synthetase	698	78	Link to NCBI
NC_007516.1	GeneID:3736611	CDS	Syncc9605_1943	Syncc9605_1943	gTSS+1764110	1764110	+	315	183	78	322	112	hypothetical protein	695	190	Link to NCBI
NC_007516.1	GeneID:3737667	CDS	Syncc9605_0464	Syncc9605_0464	gTSS-453772	453327	-	112	318	48	283	43	hypothetical protein	692	91	Link to NCBI
NC_007516.1	GeneID:3737242	CDS	Syncc9605_1299	Syncc9605_1299	gTSS+1210913	1210913	+	168	311	37	309	32	carboxyl-terminal protease	689	69	Link to NCBI
NC_007516.1	GeneID:3736188	CDS	Syncc9605_0259	Syncc9605_0259	gTSS-269328	266467	-	150	260	34	357	34	hypothetical protein	685	68	Link to NCBI
NC_007516.1	GeneID:3737594	CDS	csoS3	Syncc9605_0755	gTSS+720684	720684	+	14	304	51	280	48	carboxysome shell polypeptide CsoS3	683	99	Link to NCBI
NC_007516.1	GeneID:3735590	CDS	gpmI	Syncc9605_2164	gTSS+1979012	1979012	+	32	316	39	280	48	phosphoglyceromutase	683	87	Link to NCBI
NC_007516.1	GeneID:3737545	CDS	dapL	Syncc9605_0311	gTSS-315185	313940	-	191	268	87	252	76	L,L-diaminopimelate aminotransferase	683	163	Link to NCBI
NC_007516.1	GeneID:3736846	CDS	rpsK	Syncc9605_0354	gTSS-366609	366073	-	29	234	107	208	130	30S ribosomal protein S11	679	237	Link to NCBI
NC_007516.1	GeneID:3735879	CDS	dxs	Syncc9605_1190	gTSS+1113421	1113421	+	66	316	29	305	26	pyruvate dehydrogenase E1 beta subunit	676	55	Link to NCBI
NC_007516.1	GeneID:3736572	CDS	Syncc9605_0384	Syncc9605_0384	gTSS-385639	384194	-	261	317	18	325	14	hypothetical protein	674	32	Link to NCBI
NC_007516.1	GeneID:3737248	CDS	thiC	Syncc9605_0123	gTSS+119115	119115	+	108	280	65	271	57	thiamine biosynthesis protein ThiC	673	122	Link to NCBI
NC_007516.1	GeneID:3736341	CDS	Syncc9605_0091	Syncc9605_0091	gTSS-92202	91712	-	209	274	43	316	38	glutathione peroxidase	671	81	Link to NCBI
NC_007516.1	GeneID:3737521	CDS	Syncc9605_0271	Syncc9605_0271	gTSS+277304	277304	+	275	337	16	305	11	cob(I)yrinic acid a,c-diamide adenosyltransferase	669	27	Link to NCBI
NC_007516.1	GeneID:3736436	CDS	prk	Syncc9605_1864	gTSS-1695479	1694561	-	78	259	53	271	86	phosphoribulokinase	669	139	Link to NCBI
NC_007516.1	GeneID:3737374	CDS	ndhI	Syncc9605_2411	gTSS-2222414	2221717	-	47	296	50	273	44	NADH dehydrogenase subunit I	663	94	Link to NCBI
NC_007516.1	GeneID:3735595	CDS	groL2	Syncc9605_2169	None	1985081	-	0	209	96	221	132	molecular chaperone GroEL	658	228	Link to NCBI
NC_007516.1	GeneID:3737343	CDS	ppa	Syncc9605_0677	gTSS+648213	648213	+	82	209	118	215	113	inorganic diphosphatase	655	231	Link to NCBI
NC_007516.1	GeneID:3735243	CDS	rpsE	Syncc9605_0360	None	369589	-	0	249	106	227	73	30S ribosomal protein S5	655	179	Link to NCBI
NC_007516.1	GeneID:3737622	CDS	bicA	Syncc9605_0985	gTSS+940291	940291	+	237	265	57	271	60	sulfate transporter	653	117	Link to NCBI
NC_007516.1	GeneID:3735255	CDS	rpsS	Syncc9605_0372	None	375069	-	0	171	172	170	136	30S ribosomal protein S19	649	308	Link to NCBI
NC_007516.1	GeneID:3736522	CDS	unk13	Syncc9605_0425	gTSS-422830	422581	-	238	306	36	283	21	hypothetical protein	646	57	Link to NCBI
NC_007516.1	GeneID:3736811	CDS	deaD	Syncc9605_1648	gTSS-1517489	1515608	-	212	300	63	227	56	DEAD/DEAH box helicase-like	646	119	Link to NCBI
NC_007516.1	GeneID:3736653	CDS	sepF	Syncc9605_2024	gTSS-1842482	1841876	-	211	228	95	241	82	hypothetical protein	646	177	Link to NCBI
NC_007516.1	GeneID:3737843	CDS	Syncc9605_2439	Syncc9605_2439	gTSS+2245774	2245774	+	179	297	25	295	24	isochorismate synthase	641	49	Link to NCBI
NC_007516.1	GeneID:3735348	CDS	Syncc9605_0726	Syncc9605_0726	gTSS-695173	693907	-	118	279	76	219	66.33	SSU ribosomal protein S1P	640.33	142.33	Link to NCBI
NC_007516.1	GeneID:3737592	CDS	cbbS	Syncc9605_0753	None	718301	+	0	265	75	153	142	ribulose 1,5-bisphosphate carboxylase small subunit	635	217	Link to NCBI
NC_007516.1	GeneID:3736211	CDS	Syncc9605_0749	Syncc9605_0749	gTSS+714703	714703	+	201	294	19	300	20	hypothetical protein	633	39	Link to NCBI
NC_007516.1	None	CDS	Syn_n047	Syn_n047	gTSS+1421687	1421687	+	365	403	22	204	3	hypothetical protein	632	25	NA
NC_007516.1	GeneID:3735864	CDS	Syncc9605_1309	Syncc9605_1309	None	1223019	-	0	223	96	220	92	modulator of DNA gyrase; TldD	631	188	Link to NCBI
NC_007516.1	GeneID:3736520	CDS	pebA	Syncc9605_0423	None	421194	-	0	201	103	211	115	dihydrobiliverdin:ferredoxin oxidoreductase	630	218	Link to NCBI
NC_007516.1	GeneID:3735972	CDS	gatC	Syncc9605_0287	gTSS-294188	293878	-	284	300	11	306	9	aspartyl/glutamyl-tRNA amidotransferase subunit C	626	20	Link to NCBI
NC_007516.1	GeneID:3735248	CDS	rplX	Syncc9605_0365	None	372211	-	0	131	222	136	134	50S ribosomal protein L24	623	356	Link to NCBI
NC_007516.1	GeneID:3736279	CDS	hup	Syncc9605_2092	gTSS-1916820	1916472	-	104	255	28	311	26	nucleoid protein Hbs	620	54	Link to NCBI
NC_007516.1	GeneID:3736584	CDS	hemL	Syncc9605_0659	gTSS-632512	631179	-	81	221	102	188	108	glutamate-1-semialdehyde aminotransferase	619	210	Link to NCBI
NC_007516.1	GeneID:3737718	CDS	Syncc9605_2042	Syncc9605_2042	gTSS-1865837	1863063	-	58	266	38	278	37	DEAD/DEAH box helicase-like	619	75	Link to NCBI
NC_007516.1	GeneID:3737891	CDS	eno	Syncc9605_2476	gTSS+2281185	2281185	+	57	240	86	219	72	phosphopyruvate hydratase	617	158	Link to NCBI
NC_007516.1	GeneID:3737351	CDS	Syncc9605_0685	Syncc9605_0685	gTSS-657763	657206	-	254	284	25	291	15	hypothetical protein	615	40	Link to NCBI
NC_007516.1	GeneID:3736053	CDS	Syncc9605_1461	Syncc9605_1461	gTSS-1369882	1369603	-	168	233	63	256	63	hypothetical protein	615	126	Link to NCBI
NC_007516.1	GeneID:3735354	CDS	folE	Syncc9605_0732	gTSS+699669	699669	+	146	235	63	257	59	GTP cyclohydrolase	614	122	Link to NCBI
NC_007516.1	GeneID:3736526	CDS	ndhO	Syncc9605_2362	gTSS+2172133	2172133	+	284	296	22	278	16	hypothetical protein	612	38	Link to NCBI
NC_007516.1	GeneID:3737090	CDS	Syncc9605_2569	Syncc9605_2569	gTSS+2384150	2384150	+	289	305	16	289	2	hypothetical protein	612	18	Link to NCBI
NC_007516.1	GeneID:3737479	CDS	Syncc9605_0566	Syncc9605_0566	gTSS+551585	551585	+	271	306	4	282	5	hypothetical protein	597	9	Link to NCBI
NC_007516.1	GeneID:3735484	CDS	Syncc9605_1104	Syncc9605_1104	gTSS-1040294	1039856	-	225	273	40	244	40	hypothetical protein	597	80	Link to NCBI
NC_007516.1	GeneID:3736069	CDS	rplS	Syncc9605_0643	gTSS-620724	620222	-	110	205	89	240	62	50S ribosomal protein L19	596	151	Link to NCBI
NC_007516.1	GeneID:3737187	CDS	Syncc9605_1778	Syncc9605_1778	gTSS-1618005	1617769	-	272	290	34	259	13	hypothetical protein	596	47	Link to NCBI
NC_007516.1	GeneID:3735402	CDS	atpF	Syncc9605_2190	None	2005018	-	0	67	116	80	331	ATP synthase F0F1 subunit B	594	447	Link to NCBI
NC_007516.1	GeneID:3736823	CDS	Syncc9605_1660	Syncc9605_1660	gTSS+1530162	1530162	+	170	194	91	202	104	BolA family protein	591	195	Link to NCBI
NC_007516.1	GeneID:3735608	CDS	Syncc9605_1150	Syncc9605_1150	gTSS-1082089	1080303	-	150	276	21	274	20	ATPase	591	41	Link to NCBI
NC_007516.1	GeneID:3737262	CDS	grxC	Syncc9605_1894	gTSS+1717366	1717366	+	229	234	2	342	12	hypothetical protein	590	14	Link to NCBI
NC_007516.1	GeneID:3736363	CDS	Syncc9605_0894	Syncc9605_0894	gTSS-863783	862815	-	86	235	70	220	61	hypothetical protein	586	131	Link to NCBI
NC_007516.1	GeneID:3736138	CDS	metH	Syncc9605_1355	gTSS-1269524	1265880	-	43	251	45	251	38	methionine synthase (B12-dependent)	585	83	Link to NCBI
NC_007516.1	GeneID:3736502	CDS	crtQ	Syncc9605_2356	gTSS-2168615	2167134	-	40	236	55	234	57	zeta-carotene desaturase	582	112	Link to NCBI
NC_007516.1	GeneID:3736242	CDS	Syncc9605_0869	Syncc9605_0869	gTSS+839885	839885	+	111	244	60	230.5	44	dihydrolipoamide dehydrogenase	578.5	104	Link to NCBI
NC_007516.1	GeneID:3736028	CDS	pyk	Syncc9605_1436	gTSS+1347451	1347451	+	21	239	54	228	56	pyruvate kinase	577	110	Link to NCBI
NC_007516.1	GeneID:3736150	CDS	ndhC	Syncc9605_0203	gTSS+211064	211064	+	128	240	94	177	65	NADH dehydrogenase subunit A	576	159	Link to NCBI
NC_007516.1	GeneID:3736610	CDS	gyrA	Syncc9605_1942	None	1761437	-	0	223	52	243	51	DNA gyrase subunit A	569	103	Link to NCBI
NC_007516.1	GeneID:3736395	CDS	Syncc9605_0032	Syncc9605_0032	gTSS-33000	31907	-	82	224	82	199	60	cyclophilin-type peptidyl-prolyl cis-trans isomerase	565	142	Link to NCBI
NC_007516.1	GeneID:3737022	CDS	Syncc9605_0835	Syncc9605_0835	gTSS-805251	804994	-	293	296	10	256	2	hypothetical protein	564	12	Link to NCBI
NC_007516.1	GeneID:3737729	CDS	pepA	Syncc9605_2108	gTSS+1930149	1930149	+	252	255	10	288	8	leucyl aminopeptidase	561	18	Link to NCBI
NC_007516.1	GeneID:3736569	CDS	recA	Syncc9605_0381	gTSS+382203	382203	+	100	255	37	237	30	recombinase A	559	67	Link to NCBI
NC_007516.1	GeneID:3735658	CDS	polA	Syncc9605_1966	gTSS+1784986	1784986	+	132	242	25	277	14	DNA polymerase I	558	39	Link to NCBI
NC_007516.1	GeneID:3736521	CDS	cpeU	Syncc9605_0424	None	421907	-	0	183	76	228	71	hypothetical protein	558	147	Link to NCBI
NC_007516.1	GeneID:3737597	CDS	ccmK2	Syncc9605_0758	gTSS+723404	723404	+	147	174	69	209	104	carbon dioxide concentrating mechanism protein CcmK	556	173	Link to NCBI
NC_007516.1	GeneID:3735485	CDS	Syncc9605_1105	Syncc9605_1105	None	1040100	-	0	253	42	215	41.5	hypothetical protein	551.5	83.5	Link to NCBI
NC_007516.1	GeneID:3736626	CDS	plsX	Syncc9605_2385	gTSS+2198618	2198618	+	14	204	54	232	58	glycerol-3-phosphate acyltransferase PlsX	548	112	Link to NCBI
NC_007t516.1	None	CDS	ds-trans-rev	Syn_n069	gTSS-1915477	1915269	-	244	254	21	250	18	ds-trans-rev	543	39	NA
NC_007516.1	GeneID:3735439	CDS	unk9	Syncc9605_0437	gTSS+432738	432738	+	191	216	54	218	53	hypothetical protein	541	107	Link to NCBI
NC_007516.1	GeneID:3736997	CDS	cpaB-1	Syncc9605_1206	None	1126472	+	0	179	59	167	136	phycobilisome core component-allophycocyanin beta-18 subunit	541	195	Link to NCBI
NC_007516.1	GeneID:3736223	CDS	Syncc9605_2281	Syncc9605_2281	gTSS-2091045	2090070	-	15	219	43	214	63	FeS assembly ATPase SufC	539	106	Link to NCBI
NC_007516.1	GeneID:3736725	CDS	hemF	Syncc9605_0403	gTSS+405418	405418	+	47	204	65	209	60	coproporphyrinogen III oxidase	538	125	Link to NCBI
NC_007516.1	GeneID:3737805	CDS	clpP1	Syncc9605_0065	gTSS-63128	62433	-	101	227	47	225	35	ATP-dependent Clp protease proteolytic subunit	534	82	Link to NCBI
NC_007516.1	GeneID:3735879	CDS	dxs	Syncc9605_1190	gTSS+1113561	1113561	+	76	244	28	236	25	pyruvate dehydrogenase E1 beta subunit	533	53	Link to NCBI
NC_007516.1	GeneID:3737804	CDS	clpX	Syncc9605_0064	None	60993	-	0	190	48	240	55	ATP-dependent protease ATP-binding subunit ClpX	533	103	Link to NCBI
NC_007516.1	GeneID:3736642	CDS	yfiA	Syncc9605_2013	gTSS+1833393	1833393	+	91	209	85	159	74	sigma 54 modulation protein / SSU ribosomal protein S30P	527	159	Link to NCBI
NC_007516.1	GeneID:3737132	CDS	Syncc9605_1799	Syncc9605_1799	gTSS+1638244	1638244	+	107	171	62	210	77	O-acetylhomoserine/O-acetylserine sulfhydrylase	520	139	Link to NCBI
NC_007516.1	GeneID:3735683	CDS	Syncc9605_0624	Syncc9605_0624	gTSS-604668	603827	-	220	156	42	260	62	XRE family transcriptional regulator	520	104	Link to NCBI
NC_007516.1	GeneID:3737123	CDS	htpG	Syncc9605_1404	gTSS+1318755	1318755	+	153	196	36	243	43	heat shock protein 90	518	79	Link to NCBI
NC_007516.1	GeneID:3735254	CDS	rplV	Syncc9605_0371	None	374700	-	0	138	89	148	143	50S ribosomal protein L22	518	232	Link to NCBI
NC_007516.1	GeneID:3737214	CDS	Syncc9605_2151	Syncc9605_2151	gTSS+1970018	1970018	+	202	238	13	250.9	16	hypothetical protein	517.9	29	Link to NCBI
NC_007516.1	GeneID:3735902	CDS	crtE	Syncc9605_1137	gTSS+1068741	1068741	+	202	242	15	245	11	trans-hexaprenyltranstransferase	513	26	Link to NCBI
NC_007516.1	GeneID:3736333	CDS	Syncc9605_0083	Syncc9605_0083	gTSS-86106	85084	-	89	256	17	225	15	GntR family transcriptional regulator	513	32	Link to NCBI
NC_007516.1	GeneID:3736819	CDS	Syncc9605_1656	Syncc9605_1656	gTSS-1528082	1527733	-	223	227	31	225	30	hypothetical protein	513	61	Link to NCBI
NC_007516.1	GeneID:3736348	CDS	Syncc9605_0879	Syncc9605_0879	gTSS+849166	849166	+	30	209.5	56	197	47	type II alternative sigma-70 family RNA polymerase sigma factor	509.5	103	Link to NCBI
NC_007516.1	GeneID:3735802	CDS	rpiA	Syncc9605_2071	gTSS-1895419	1894684	-	151	184	61	197	67	ribose-5-phosphate isomerase A	509	128	Link to NCBI
NC_007516.1	GeneID:3736486	CDS	Syncc9605_2340	Syncc9605_2340	gTSS+2154735	2154735	+	14	187	42	232	40	Elongator protein 3/MiaB/NifB	501	82	Link to NCBI
NC_007516.1	GeneID:3737702	CDS	sodC	Syncc9605_1507	gTSS+1398338	1398338	+	245	248	5	243	4	superoxide dismutase precursor (Cu-Zn)	500	9	Link to NCBI
NC_007516.1	GeneID:3736941	CDS	carB	Syncc9605_1819	gTSS+1656751	1656751	+	25	215	42	204	38	carbamoyl phosphate synthase large subunit	499	80	Link to NCBI
NC_007516.1	GeneID:3737888	CDS	Syncc9605_2694	Syncc9605_2694	gTSS+2508701	2508701	+	181	232	11	241	15	hypothetical protein	499	26	Link to NCBI
NC_007516.1	GeneID:3737534	CDS	ileS	Syncc9605_0284	gTSS-292131	289190	-	82	224	23	232	20	isoleucyl-tRNA synthetase	499	43	Link to NCBI
NC_007516.1	GeneID:3735252	CDS	rplP	Syncc9605_0369	None	373458	-	0	149	85	211	53	50S ribosomal protein L16	498	138	Link to NCBI
NC_007516.1	GeneID:3735811	CDS	Syncc9605_2080	Syncc9605_2080	gTSS+1901032	1901032	+	13	207	34	223	33	hypothetical protein	497	67	Link to NCBI
NC_007516.1	GeneID:3737145	CDS	cbiX	Syncc9605_1812	gTSS+1650597	1650597	+	70	241	19	222	13	hypothetical protein	495	32	Link to NCBI
NC_007516.1	GeneID:3737491	CDS	Syncc9605_0578	Syncc9605_0578	gTSS-563352	562925	-	71	162	96	162	75	hypothetical protein	495	171	Link to NCBI
NC_007516.1	GeneID:3735615	CDS	gatA	Syncc9605_1157	gTSS+1087243	1087243	+	190	195	31	234	34	aspartyl/glutamyl-tRNA amidotransferase subunit A	494	65	Link to NCBI
NC_007516.1	GeneID:3736532	CDS	Syncc9605_2368	Syncc9605_2368	gTSS+2180012	2180012	+	188	236	16	228	14	hypothetical protein	494	30	Link to NCBI
NC_007516.1	GeneID:3736390	CDS	Syncc9605_0027	Syncc9605_0027	gTSS-27331	26975	-	183	228	31	209	26	hypothetical protein	494	57	Link to NCBI
NC_007516.1	GeneID:3736718	CDS	ppc	Syncc9605_0396	gTSS-398387	395369	-	27	207	54	195	38	phosphoenolpyruvate carboxylase	494	92	Link to NCBI
NC_007516.1	GeneID:3737316	CDS	Syncc9605_0805	Syncc9605_0805	gTSS-771546	769244	-	14	211	20	235	28	penicillin-binding protein 1A	494	48	Link to NCBI
NC_007516.1	GeneID:3736025	CDS	Syncc9605_1433	Syncc9605_1433	gTSS+1346043	1346043	+	21	224	7	250	11	hypothetical protein	492	18	Link to NCBI
NC_007516.1	GeneID:3737596	CDS	Syncc9605_0757	Syncc9605_0757	None	723171	+	0	244	96	90	60	carboxysome peptide B	490	156	Link to NCBI
NC_007516.1	GeneID:3736562	CDS	rplD	Syncc9605_0375	None	376554	-	0	106	173	94	117	50S ribosomal protein L4	490	290	Link to NCBI
NC_007516.1	GeneID:3735857	CDS	Syncc9605_1302	Syncc9605_1302	gTSS+1217643	1217643	+	144	197	62	175	54	hypothetical protein	488	116	Link to NCBI
NC_007516.1	GeneID:3736803	CDS	Syncc9605_1043	Syncc9605_1043	gTSS-994216	993951	-	239	198	19	246	25	hypothetical protein	488	44	Link to NCBI
NC_007516.1	GeneID:3735305	CDS	aspS	Syncc9605_2595	gTSS+2405725	2405725	+	14	207	39	209	32	aspartyl-tRNA synthetase	487	71	Link to NCBI
NC_007516.1	GeneID:3737626	CDS	ndhL	Syncc9605_0988	gTSS+943399	943399	+	150	165	54	228	39	inorganic carbon transport protein	486	93	Link to NCBI
NC_007516.1	GeneID:3737685	CDS	mpr	Syncc9605_0481	gTSS-467117	466289	-	73	214	42	204	26	septum site-determining protein MinD	486	68	Link to NCBI
NC_007516.1	None	CDS	Syn_n012	Syn_n012	gTSS-523069	522962	-	611	391	8	85	0	hypothetical protein	484	8	NA
NC_007516.1	GeneID:3737887	CDS	Syncc9605_2693	Syncc9605_2693	gTSS+2506813	2506813	+	56	211	41	189	42	protein kinase	483	83	Link to NCBI
NC_007516.1	GeneID:3737594	CDS	csoS3	Syncc9605_0755	gTSS+720990	720990	+	55	185	30	228	39	carboxysome shell polypeptide CsoS3	482	69	Link to NCBI
NC_007516.1	GeneID:3737146	CDS	Syncc9605_1813	Syncc9605_1813	gTSS+1652095	1652095	+	124	173	39	220	50	hypothetical protein	482	89	Link to NCBI
NC_007516.1	GeneID:3736612	CDS	guaB	Syncc9605_1944	gTSS+1764713	1764713	+	161	245	16	208	13	inosine 5-monophosphate dehydrogenase	482	29	Link to NCBI
NC_007516.1	GeneID:3737836	CDS	Syncc9605_2642	Syncc9605_2642	gTSS+2453114	2453114	+	54	109	142	104	126	nitrate transporter	481	268	Link to NCBI
NC_007516.1	GeneID:3735980	CDS	Syncc9605_0295	Syncc9605_0295	gTSS-300101	299715	-	93	201	8	264	8	hypothetical protein	481	16	Link to NCBI
NC_007516.1	GeneID:3735549	CDS	lysA	Syncc9605_1629	gTSS+1499284	1499284	+	105	214	31	203	30	diaminopimelate decarboxylase	478	61	Link to NCBI
NC_007516.1	GeneID:3737535	CDS	ftsH	Syncc9605_0301	gTSS+304258	304258	+	38	182	55.5	169	71	FtsH peptidase	477.5	126.5	Link to NCBI
NC_007516.1	GeneID:3736337	CDS	gyrB	Syncc9605_0087	gTSS+88626	88626	+	27	190	27	224	33	DNA gyrase subunit B	474	60	Link to NCBI
NC_007516.1	GeneID:3736279	CDS	hup	Syncc9605_2092	gTSS-1916776	1916472	-	111	144	10	294	26	nucleoid protein Hbs	474	36	Link to NCBI
NC_007516.1	GeneID:3735568	CDS	Syncc9605_0044	Syncc9605_0044	gTSS-42156	40990	-	250	149	21	283	20	soluble hydrogenase small subunit	473	41	Link to NCBI
NC_007516.1	GeneID:3736067	CDS	Syncc9605_0642	Syncc9605_0642	gTSS-620088	619863	-	195	202	9	237	23	hypothetical protein	471	32	Link to NCBI
NC_007516.1	GeneID:3736200	CDS	psaM	Syncc9605_0738	gTSS+704534	704534	+	321	331	36	101	1	photosystem I reaction center subunit XII	469	37	Link to NCBI
NC_007516.1	GeneID:3737229	CDS	Syncc9605_1286	Syncc9605_1286	gTSS-1201595	1201143	-	66	90	111	127	141	hypothetical protein	469	252	Link to NCBI
NC_007516.1	GeneID:3735460	CDS	Syncc9605_0109	Syncc9605_0109	gTSS+107520	107520	+	124	190	43	199	35	two component transcriptional regulator	467	78	Link to NCBI
NC_007516.1	GeneID:3736403	CDS	Syncc9605_0040	Syncc9605_0040	gTSS-39338	38911	-	140	221	21	204	21	hypothetical protein	467	42	Link to NCBI
NC_007516.1	GeneID:3737474	CDS	Syncc9605_1067	Syncc9605_1067	gTSS-1010159	1008749	-	94	193	42	193	39	hypothetical protein	467	81	Link to NCBI
NC_007516.1	GeneID:3736626	CDS	plsX	Syncc9605_2385	gTSS+2198849	2198849	+	17	182	41	195	48	glycerol-3-phosphate acyltransferase PlsX	466	89	Link to NCBI
NC_007516.1	GeneID:3735899	CDS	Syncc9605_1134	Syncc9605_1134	gTSS+1065986	1065986	+	215	234	4	220	5	nitrilase	463	9	Link to NCBI
NC_007516.1	GeneID:3736312	CDS	leuC	Syncc9605_2667	gTSS+2477774	2477774	+	61	181	36	203	43	bifunctional aconitate hydratase 2/2-methylisocitrate dehydratase	463	79	Link to NCBI
NC_007516.1	GeneID:3737542	CDS	Syncc9605_0308	Syncc9605_0308	gTSS+311160	311160	+	33	212	26	203	21	Elongator protein 3/MiaB/NifB	462	47	Link to NCBI
NC_007516.1	GeneID:3735266	CDS	Syncc9605_1019	Syncc9605_1019	gTSS-968628	967797	-	15	226	7	222	7	hypothetical protein	462	14	Link to NCBI
NC_007516.1	GeneID:3735625	CDS	kaiC	Syncc9605_2124	gTSS-1948765	1947214	-	90	180	39	205	38	circadian clock protein KaiC	462	77	Link to NCBI
NC_007516.1	GeneID:3735572	CDS	Syncc9605_0048	Syncc9605_0048	gTSS+46190	46190	+	148	193	24	215	29	hypothetical protein	461	53	Link to NCBI
NC_007516.1	GeneID:3736571	CDS	Syncc9605_0383	Syncc9605_0383	gTSS-384173	383910	-	201	188	27	219	27	hypothetical protein	461	54	Link to NCBI
NC_007516.1	GeneID:3737745	CDS	trpB	Syncc9605_2418	gTSS-2229489	2228215	-	173	201	17	228	14	tryptophan synthase subunit beta	460	31	Link to NCBI
NC_007516.1	GeneID:3736966	CDS	Syncc9605_2262	Syncc9605_2262	gTSS+2075621	2075621	+	69	145	48	180	84	hypothetical protein	457	132	Link to NCBI
NC_007516.1	GeneID:3736447	CDS	prfC	Syncc9605_1243	gTSS+1164716	1164716	+	30	147	82	163	64	GTP-binding protein TypA	456	146	Link to NCBI
NC_007516.1	GeneID:3736378	CDS	Syncc9605_1981	Syncc9605_1981	gTSS+1801045	1801045	+	75	154	35	226	39	thioredoxin reductase	454	74	Link to NCBI
NC_007516.1	GeneID:3735256	CDS	rplB	Syncc9605_0373	None	375380	-	0	174	97	93	90	50S ribosomal protein L2	454	187	Link to NCBI
NC_007516.1	GeneID:3737667	CDS	Syncc9605_0464	Syncc9605_0464	gTSS-453618	453327	-	148	197	38	176	43	hypothetical protein	454	81	Link to NCBI
NC_007516.1	GeneID:3736151	CDS	ndhK	Syncc9605_0204	gTSS+211425	211425	+	23	164	44	193	52	NADH dehydrogenase subunit B	453	96	Link to NCBI
NC_007516.1	GeneID:3735555	CDS	Syncc9605_1635	Syncc9605_1635	gTSS+1504545	1504545	+	212	255	9	181	8	rhodanese-like protein	453	17	Link to NCBI
NC_007516.1	GeneID:3736769	CDS	Syncc9605_0524	Syncc9605_0524	gTSS-516719	515909	-	32	136	93	131.5	87	SPFH domain-containing protein/band 7 family protein	447.5	180	Link to NCBI
NC_007516.1	GeneID:3735853	CDS	pyrH	Syncc9605_0711	gTSS-682018	681292	-	58	229	60	138	19	uridylate kinase	446	79	Link to NCBI
NC_007516.1	GeneID:3735266	CDS	Syncc9605_1019	Syncc9605_1019	gTSS-968524	967797	-	182	206	6	222	7	hypothetical protein	441	13	Link to NCBI
NC_007516.1	GeneID:3737007	CDS	pcyA	Syncc9605_1216	gTSS+1135835	1135835	+	108	211	17	198	14	phycocyanobilin:ferredoxin oxidoreductase	440	31	Link to NCBI
NC_007516.1	GeneID:3735305	CDS	aspS	Syncc9605_2595	gTSS+2405994	2405994	+	40	179	38	192	30	aspartyl-tRNA synthetase	439	68	Link to NCBI
NC_007516.1	GeneID:3736093	CDS	Syncc9605_1330	Syncc9605_1330	gTSS-1244888	1244199	-	130	186	28	202	22	hypothetical protein	438	50	Link to NCBI
NC_007516.1	GeneID:3735936	CDS	pgi	Syncc9605_1381	gTSS-1299195	1297577	-	62	190	34	183	30	glucose-6-phosphate isomerase	437	64	Link to NCBI
NC_007516.1	GeneID:3737125	CDS	bcp-2	Syncc9605_1406	gTSS+1320986	1320986	+	156	191	14	217	12	twin-arginine translocation pathway signal	434	26	Link to NCBI
NC_007516.1	GeneID:3737027	CDS	clpP	Syncc9605_0840	None	809550	-	0	184	38	160	46	ATP-dependent Clp protease proteolytic subunit	428	84	Link to NCBI
NC_007516.1	GeneID:3735455	CDS	ssb	Syncc9605_0104	gTSS-103694	103294	-	234	277	18	129	3	single-stranded DNA-binding protein	427	21	Link to NCBI
NC_007516.1	GeneID:3735435	CDS	mpeC	Syncc9605_0433	None	428840	-	0	115	83	114	115	C-phycoerythrin class II gamma chain, linker polypeptide	427	198	Link to NCBI
NC_007516.1	GeneID:3735431	CDS	cpeY	Syncc9605_0429	gTSS+425109	425109	+	80	204	9	193	19	bilin biosynthesis protein (CpeY)	425	28	Link to NCBI
NC_007516.1	GeneID:3737094	CDS	apcC	Syncc9605_2199	None	2013284	+	0	69	21	120	213	linker polypeptide, allophycocyanin-associated	423	234	Link to NCBI
NC_007516.1	GeneID:3737846	CDS	prfB	Syncc9605_2442	gTSS+2248416	2248416	+	119	196	29	188	10	peptide chain release factor 2	423	39	Link to NCBI
NC_007516.1	GeneID:3737067	CDS	groEL	Syncc9605_0615	gTSS-596601	594907	-	35	129.33	63.33	149.5	80.16	molecular chaperone GroEL	422.32	143.49	Link to NCBI
NC_007516.1	None	CDS	Syn_n062	Syn_n062	gTSS+1712169	1712169	+	268	183	3	233	3	hypothetical protein	422	6	NA
NC_007516.1	GeneID:3737238	CDS	Syncc9605_1295	Syncc9605_1295	gTSS-1208843	1207451	-	18	224	53	133	8	L-aspartate aminotransferase	418	61	Link to NCBI
NC_007516.1	GeneID:3735729	CDS	Syncc9605_0221	Syncc9605_0221	gTSS+227348	227348	+	145	198	13	193	13	lignostilbene-alpha,beta-dioxygenase and related enzyme-like	417	26	Link to NCBI
NC_007516.1	GeneID:3735656	CDS	ychF	Syncc9605_1964	gTSS-1783827	1782736	-	138	195	21	176	23	GTP-dependent nucleic acid-binding protein EngD	415	44	Link to NCBI
NC_007516.1	GeneID:3736480	CDS	xseA	Syncc9605_2324	gTSS+2132297	2132297	+	70	223	18	158	13	exodeoxyribonuclease VII large subunit	412	31	Link to NCBI
NC_007516.1	GeneID:3737183	CDS	Syncc9605_1774	Syncc9605_1774	gTSS-1616465	1616181	-	215	169	16	212	14	hypothetical protein	411	30	Link to NCBI
NC_007516.1	GeneID:3737339	CDS	Syncc9605_0152	Syncc9605_0152	gTSS-155849	153255	-	46	156	47.5	163	44	glycogen/starch/alpha-glucan phosphorylase	410.5	91.5	Link to NCBI
NC_007516.1	GeneID:3735462	CDS	Syncc9605_0111	Syncc9605_0111	gTSS+109862	109862	+	96	163	54	149	43	hypothetical protein	409	97	Link to NCBI
NC_007516.1	GeneID:3735673	CDS	Syncc9605_1120	Syncc9605_1120	gTSS-1052449	1052075	-	58	150	4	249	6	hypothetical protein	409	10	Link to NCBI
NC_007516.1	GeneID:3736373	CDS	Syncc9605_1976	Syncc9605_1976	gTSS-1798163	1797005	-	17	164	45	157	43	NAD(P)(+) transhydrogenase (AB-specific)	409	88	Link to NCBI
NC_007516.1	GeneID:3737584	CDS	Syncc9605_0595	Syncc9605_0595	gTSS-577203	575424	-	15	175	32	165	35	ATPase	407	67	Link to NCBI
NC_007516.1	GeneID:3737875	CDS	rplK	Syncc9605_2471	None	2276372	-	0	90	123	83	109	50S ribosomal protein L11	405	232	Link to NCBI
NC_007516.1	GeneID:3737760	CDS	Syncc9605_2433	Syncc9605_2433	gTSS+2240510	2240510	+	34	161	16	191	34	hypothetical protein	402	50	Link to NCBI
NC_007516.1	GeneID:3735267	CDS	Syncc9605_1020	Syncc9605_1020	None	968518	-	0	280	14	96	11	acyl esterase	401	25	Link to NCBI
NC_007516.1	GeneID:3736623	CDS	ycf3	Syncc9605_2382	gTSS+2196354	2196354	+	15	119	42	212	26	photosystem I assembly protein Ycf3	399	68	Link to NCBI
NC_007516.1	GeneID:3736183	CDS	mraY	Syncc9605_0254	gTSS+261476	261476	+	152	170	26	174	28	glycosyltransferase	398	54	Link to NCBI
NC_007516.1	GeneID:3736025	CDS	Syncc9605_1433	Syncc9605_1433	gTSS+1346275	1346275	+	169	182	6	204	6	hypothetical protein	398	12	Link to NCBI
NC_007516.1	GeneID:3737011	CDS	Syncc9605_1220	Syncc9605_1220	gTSS+1139347	1139347	+	178	179	3	205	10	hypothetical protein	397	13	Link to NCBI
NC_007516.1	GeneID:3735709	CDS	Syncc9605_2058	Syncc9605_2058	None	1877761	-	0	154	36	165	42	hypothetical protein	397	78	Link to NCBI
NC_007516.1	GeneID:3737375	CDS	ndhA	Syncc9605_2412	gTSS-2223726	2222424	-	14	137	79	118	62	NADH dehydrogenase subunit H	396	141	Link to NCBI
NC_007516.1	GeneID:3736144	CDS	psbJ	Syncc9605_0197	None	208764	-	0	112	20	199	64	photosystem II reaction center protein J	395	84	Link to NCBI
NC_007516.1	GeneID:3736044	CDS	Syncc9605_1452	Syncc9605_1452	gTSS+1362868	1362868	+	114	182	25	172	15	hypothetical protein	394	40	Link to NCBI
NC_007516.1	GeneID:3736634	CDS	Syncc9605_2393	Syncc9605_2393	gTSS+2205695	2205695	+	260	269	57	56	11	RNA recognition motif-containing protein	393	68	Link to NCBI
NC_007516.1	None	CDS	Syn_n054	Syn_n054	gTSS-1444538	1444121	-	14	201	16	173	3	hypothetical protein	393	19	NA
NC_007516.1	GeneID:3737877	CDS	secE	Syncc9605_2473	gTSS-2277890	2277597	-	165	155	19	196	23	preprotein translocase subunit SecE	393	42	Link to NCBI
NC_007516.1	GeneID:3737964	CDS	Syncc9605_2549	Syncc9605_2549	gTSS-2366467	2365934	-	163	168	26	166	33	hypothetical protein	393	59	Link to NCBI
NC_007516.1	None	CDS	Syn_n027	Syn_n027	gTSS+1007427	1007427	+	233	235	5	148	2	hypothetical protein	390	7	NA
NC_007516.1	GeneID:3737927	CDS	ndk	Syncc9605_2512	gTSS-2318982	2318506	-	115	166	35	161	27	nucleoside diphosphate kinase	389	62	Link to NCBI
NC_007516.1	GeneID:3736362	CDS	Syncc9605_0893	Syncc9605_0893	gTSS-862738	862558	-	214	219	0	167	2	hypothetical protein	388	2	Link to NCBI
NC_007516.1	GeneID:3736354	CDS	Syncc9605_0885	Syncc9605_0885	gTSS+856430	856430	+	36	102	107	80	94	hypothetical protein	383	201	Link to NCBI
NC_007516.1	GeneID:3737310	CDS	lepA	Syncc9605_0799	gTSS+763292	763292	+	51	173	34	150	23	GTP-binding protein LepA	380	57	Link to NCBI
NC_007516.1	GeneID:3736313	CDS	Syncc9605_2668	Syncc9605_2668	gTSS+2479695	2479695	+	13	161	28	159	32	chloride channel	380	60	Link to NCBI
NC_007516.1	GeneID:3737459	CDS	Syncc9605_1052	Syncc9605_1052	gTSS-1002161	1001874	-	163	173	18	170	19	hypothetical protein	380	37	Link to NCBI
NC_007516.1	GeneID:3737600	CDS	chpX	Syncc9605_0761	gTSS+727332	727332	+	44	173	17	162	26	CO2 hydration protein	378	43	Link to NCBI
NC_007516.1	GeneID:3736122	CDS	pheT	Syncc9605_1339	gTSS+1253132	1253132	+	55	161	34	152	31	phenylalanyl-tRNA synthetase subunit beta	378	65	Link to NCBI
NC_007516.1	GeneID:3735973	CDS	Syncc9605_0288	Syncc9605_0288	gTSS-294971	294168	-	20	319	18	36	5	hypothetical protein	378	23	Link to NCBI
NC_007516.1	GeneID:3735456	CDS	dnaK	Syncc9605_0105	gTSS+103796	103796	+	45	169	22	160	25	rod shape-determining protein MreB	376	47	Link to NCBI
NC_007516.1	GeneID:3736185	CDS	leuC	Syncc9605_0256	gTSS+263923	263923	+	117	136	42	163	35	isopropylmalate isomerase large subunit	376	77	Link to NCBI
NC_007516.1	GeneID:3736191	CDS	psbN	Syncc9605_0262	gTSS-272696	272519	-	179	194	12	166	4	photosystem II reaction center protein N	376	16	Link to NCBI
NC_007516.1	GeneID:3735554	CDS	Syncc9605_1634	Syncc9605_1634	None	1504311	+	0	219	9	141	4	hypothetical protein	373	13	Link to NCBI
NC_007516.1	GeneID:3736149	CDS	Syncc9605_0202	Syncc9605_0202	gTSS-211012	210577	-	58	171	31	149	22	rubredoxin	373	53	Link to NCBI
NC_007516.1	GeneID:3737612	CDS	Syncc9605_0975	Syncc9605_0975	gTSS-931316	929808	-	60	175	13	172	11	hypothetical protein	371	24	Link to NCBI
NC_007516.1	GeneID:3737222	CDS	rpoZ	Syncc9605_2158	gTSS-1975266	1975022	-	207	187	4	180	0	DNA-directed RNA polymerase subunit omega	371	4	Link to NCBI
NC_007516.1	GeneID:3737623	CDS	pyrC	Syncc9605_0986	None	941954	+	0	195	28	129	18	dihydroorotase	370	46	Link to NCBI
NC_007516.1	GeneID:3737364	CDS	ndhD	Syncc9605_2401	gTSS+2213554	2213554	+	45	155	28	155	31	NAD(P)H-quinone oxidoreductase subunit 4	369	59	Link to NCBI
NC_007516.1	GeneID:3736820	CDS	pdxJ	Syncc9605_1657	gTSS-1528814	1528050	-	16	258	36	62	13	pyridoxine 5'-phosphate synthase	369	49	Link to NCBI
NC_007516.1	GeneID:3735283	CDS	Syncc9605_1784	Syncc9605_1784	gTSS+1623251	1623251	+	125	159	23	163	22	hypothetical protein	367	45	Link to NCBI
NC_007516.1	GeneID:3736596	CDS	Syncc9605_0671	Syncc9605_0671	gTSS-643527	643366	-	201	173	5	186	3	hypothetical protein	367	8	Link to NCBI
NC_007516.1	GeneID:3736798	CDS	Syncc9605_1038	Syncc9605_1038	gTSS-989740	989206	-	113	144	49	135	38	hypothetical protein	366	87	Link to NCBI
NC_007516.1	GeneID:3736324	CDS	argG	Syncc9605_2679	gTSS-2492633	2491400	-	140	168	15	171	12	argininosuccinate synthase	366	27	Link to NCBI
NC_007516.1	GeneID:3737531	CDS	Syncc9605_0281	Syncc9605_0281	gTSS-288231	286936	-	79	167	12	176	10	hypothetical protein	365	22	Link to NCBI
NC_007516.1	GeneID:3737029	CDS	Syncc9605_0842	Syncc9605_0842	gTSS-812086	810899	-	65	153	34	145	33	nucleotide binding protein, PINc	365	67	Link to NCBI
NC_007516.1	GeneID:3736635	CDS	crtB	Syncc9605_2394	gTSS-2207184	2206247	-	92	171	15	165	14	phytoene synthase	365	29	Link to NCBI
NC_007516.1	GeneID:3737127	CDS	Syncc9605_1408	Syncc9605_1408	gTSS+1322517	1322517	+	17	159	16	169	20	ABC transporter, likely sugar solute binding protein	364	36	Link to NCBI
NC_007516.1	GeneID:3735560	CDS	psbP	Syncc9605_1640	gTSS+1508858	1508858	+	112	128	28	183	24	photosystem II oxygen-evolving complex 23K protein PsbP	363	52	Link to NCBI
NC_007516.1	GeneID:3736420	CDS	Syncc9605_1484	Syncc9605_1484	gTSS+1383499	1383499	+	181	167	11	178	6	hypothetical protein	362	17	Link to NCBI
NC_007516.1	GeneID:3737465	CDS	Syncc9605_1058	Syncc9605_1058	gTSS+1004749	1004749	+	89	123	23	179	36	hypothetical protein	361	59	Link to NCBI
NC_007516.1	GeneID:3736383	CDS	Syncc9605_1986	Syncc9605_1986	gTSS-1805587	1804607	-	67	126	39	156	40	chaperon-like protein for quinone binding in photosystem II	361	79	Link to NCBI
NC_007516.1	GeneID:3737100	CDS	queF	Syncc9605_2205	gTSS-2018461	2018050	-	196	150	12	191	8	7-cyano-7-deazaguanine reductase	361	20	Link to NCBI
NC_007516.1	GeneID:3737238	CDS	Syncc9605_1295	Syncc9605_1295	gTSS-1208662	1207451	-	41	192	50	110	8	L-aspartate aminotransferase	360	58	Link to NCBI
NC_007516.1	GeneID:3736424	CDS	Syncc9605_1488	Syncc9605_1488	gTSS-1387862	1386895	-	65	167	30	133	30	ABC transporter substrate-binding protein	360	60	Link to NCBI
NC_007516.1	GeneID:3736175	CDS	amt1	Syncc9605_0247	None	254978	-	0	46	63	180	70	ammonium transporter	359	133	Link to NCBI
NC_007516.1	GeneID:3735442	CDS	cpeT	Syncc9605_0440	None	433968	-	0	158	35	143	23	CpeT-like	359	58	Link to NCBI
NC_007516.1	GeneID:3737237	CDS	Syncc9605_1294	Syncc9605_1294	gTSS-1207490	1206501	-	48	124	58	122	55	phosphonate-binding periplasmic protein	359	113	Link to NCBI
NC_007516.1	GeneID:3737363	CDS	ndhB	Syncc9605_2400	gTSS+2211457	2211457	+	19	74	101	78	105	NAD(P)H-quinone oxidoreductase subunit F	358	206	Link to NCBI
NC_007516.1	GeneID:3735433	CDS	unk10	Syncc9605_0431	gTSS-427714	427349	-	61	102	66	119	71	hypothetical protein	358	137	Link to NCBI
NC_007516.1	GeneID:3737776	CDS	Syncc9605_2305	Syncc9605_2305	gTSS-2113220	2112558	-	77	90	25	197	46	protein phosphatase 2C	358	71	Link to NCBI
NC_007516.1	GeneID:3737375	CDS	ndhA	Syncc9605_2412	gTSS-2223560	2222424	-	32	117	79	102	60	NADH dehydrogenase subunit H	358	139	Link to NCBI
NC_007516.1	GeneID:3736959	CDS	Syncc9605_2256	Syncc9605_2256	gTSS+2070646	2070646	+	29	148	28	152	26	hypothetical protein	354	54	Link to NCBI
NC_007516.1	GeneID:3737820	CDS	uvrB	Syncc9605_0080	gTSS+78884	78884	+	21	144	32	147	30	excinuclease ABC subunit B	353	62	Link to NCBI
NC_007516.1	GeneID:3737738	CDS	fabZ	Syncc9605_2117	gTSS-1939171	1938621	-	195	129	27	182	14	(3R)-hydroxymyristoyl-ACP dehydratase	352	41	Link to NCBI
NC_007516.1	GeneID:3736023	CDS	prfC	Syncc9605_1279	gTSS+1195676	1195676	+	63	142	35	141	32	peptide chain release factor 3	350	67	Link to NCBI
NC_007516.1	GeneID:3737254	CDS	Syncc9605_0129	Syncc9605_0129	gTSS-128186	126709	-	25	189	11	139	10	mannose-1-phosphate guanylyltransferase	349	21	Link to NCBI
NC_007516.1	GeneID:3737337	CDS	Syncc9605_0150	Syncc9605_0150	gTSS+152348	152348	+	132	162	19	150	17	hypothetical protein	348	36	Link to NCBI
NC_007516.1	GeneID:3736797	CDS	trpS	Syncc9605_1037	None	988189	-	0	142	40	126	40	tryptophanyl-tRNA synthetase	348	80	Link to NCBI
NC_007516.1	GeneID:3737944	CDS	Syncc9605_2529	Syncc9605_2529	gTSS-2346446	2345136	-	113	126.33	44.83	134	42	integral membrane protein	347.16	86.83	Link to NCBI
NC_007516.1	GeneID:3735811	CDS	Syncc9605_2080	Syncc9605_2080	gTSS+1901586	1901586	+	16	139	25	163	20	hypothetical protein	347	45	Link to NCBI
NC_007516.1	GeneID:3737233	CDS	Syncc9605_1290	Syncc9605_1290	gTSS-1203573	1203384	-	209	178	11	156	1	hypothetical protein	346	12	Link to NCBI
NC_007516.1	GeneID:3735855	CDS	mfd	Syncc9605_1300	gTSS-1216125	1212529	-	21	155	23	150	18	transcription-repair coupling factor	346	41	Link to NCBI
NC_007516.1	GeneID:3735249	CDS	rplN	Syncc9605_0366	None	372570	-	0	123	81	58.5	82	50S ribosomal protein L14	344.5	163	Link to NCBI
NC_007516.1	GeneID:3735339	CDS	ilvB/2-OGDC_paralog	Syncc9605_0717	gTSS+686098	686098	+	26	180	20	126	16	paralog of Syncc9605_0520, which is an orthology of SynPCC7002_A2770, encoding 2-oxoglutarate decarboxylase(2-OGDC)	342	36	Link to NCBI
NC_007516.1	GeneID:3735353	CDS	fabG-1	Syncc9605_0731	None	699057	+	0	187	32	101	22	short chain dehydrogenase	342	54	Link to NCBI
NC_007516.1	GeneID:3735250	CDS	rpsQ	Syncc9605_0367	gTSS-373275	372932	-	45	86	48	159	48	30S ribosomal protein S17	341	96	Link to NCBI
NC_007516.1	GeneID:3735238	CDS	rpsM	Syncc9605_0355	None	366502	-	0	88	88	97	67	30S ribosomal protein S13	340	155	Link to NCBI
NC_007516.1	GeneID:3736258	CDS	recB	Syncc9605_0178	gTSS+183158	183158	+	46	130	48	118.5	42	ATP-dependent DNA helicase Rep	338.5	90	Link to NCBI
NC_007516.1	GeneID:3736238	CDS	murA	Syncc9605_0866	gTSS-838552	837232	-	43	150	18	154	13	UDP-N-acetylglucosamine 1-carboxyvinyltransferase	335	31	Link to NCBI
NC_007516.1	GeneID:3735733	CDS	Syncc9605_0225	Syncc9605_0225	None	232367	-	0	129	28	140	37	glutamate dehydrogenase/leucine dehydrogenase-like	334	65	Link to NCBI
NC_007516.1	GeneID:3735648	CDS	Syncc9605_1956	Syncc9605_1956	gTSS+1774060	1774060	+	165	136	9	179	8	SufE protein	332	17	Link to NCBI
NC_007516.1	GeneID:3736065	CDS	gltX	Syncc9605_0641	gTSS-619574	618120	-	53	155	8	159	10	glutamyl-tRNA synthetase	332	18	Link to NCBI
NC_007516.1	GeneID:3735980	CDS	Syncc9605_0295	Syncc9605_0295	gTSS-299935	299715	-	123	134	8	184	5	hypothetical protein	331	13	Link to NCBI
NC_007516.1	GeneID:3735465	CDS	Syncc9605_0114	Syncc9605_0114	None	110890	-	0	271	31	23	5	hypothetical protein	330	36	Link to NCBI
NC_007516.1	GeneID:3735999	CDS	Syncc9605_1620	Syncc9605_1620	gTSS-1490631	1488963	-	100	137	24	148	21	kinase	330	45	Link to NCBI
NC_007516.1	GeneID:3735308	CDS	pyrG	Syncc9605_2598	None	2409329	+	0	114	37	131	47	CTP synthetase	329	84	Link to NCBI
NC_007516.1	GeneID:3736875	CDS	futA	Syncc9605_1578	gTSS+1448644	1448644	+	146	182	5	133	7	iron ABC transporter, substrate binding protein	327	12	Link to NCBI
NC_007516.1	GeneID:3735734	CDS	Syncc9605_0226	Syncc9605_0226	gTSS-234476	233422	-	32	121	51	113	42	hypothetical protein	327	93	Link to NCBI
NC_007516.1	GeneID:3736464	CDS	ilvD	Syncc9605_1260	gTSS-1182047	1180350	-	66	143	18	146	20	dihydroxy-acid dehydratase	327	38	Link to NCBI
NC_007516.1	GeneID:3737469	CDS	Syncc9605_1062	Syncc9605_1062	gTSS-1006941	1006016	-	96	140	28	124	33	hypothetical protein	325	61	Link to NCBI
NC_007516.1	GeneID:3736062	CDS	Syncc9605_1470	Syncc9605_1470	gTSS+1376866	1376866	+	38	194	18	108	4	hypothetical protein	324	22	Link to NCBI
NC_007516.1	GeneID:3736300	CDS	coaD	Syncc9605_1365	None	1280449	+	0	311	3	9	0	phosphopantetheine adenylyltransferase	323	3	Link to NCBI
NC_007516.1	GeneID:3737676	CDS	Syncc9605_0473	Syncc9605_0473	None	461509	-	0	109	39	128	47	hypothetical protein	323	86	Link to NCBI
NC_007516.1	GeneID:3737780	CDS	cysH	Syncc9605_2309	gTSS-2116032	2115265	-	54	150	15	148	10	phosphoadenosine phosphosulfate reductase	323	25	Link to NCBI
NC_007516.1	GeneID:3737192	CDS	Syncc9605_1689	Syncc9605_1689	gTSS+1547098	1547098	+	153	132	14	157	17	hypothetical protein	320	31	Link to NCBI
NC_007516.1	GeneID:3737954	CDS	gcvH	Syncc9605_2539	gTSS-2357357	2356952	-	143	142	14	156	8	glycine cleavage system protein H	320	22	Link to NCBI
NC_007516.1	GeneID:3735657	CDS	Syncc9605_1965	Syncc9605_1965	gTSS+1783864	1783864	+	19	188	14	104	12	secretion protein HlyD	318	26	Link to NCBI
NC_007516.1	GeneID:3737947	CDS	Syncc9605_2532	Syncc9605_2532	gTSS+2349401	2349401	+	22	131	17	147	23	flavoprotein	318	40	Link to NCBI
NC_007516.1	GeneID:3736270	CDS	Ugd	Syncc9605_0190	gTSS+198880	198880	+	79	166	28	103	20	UDP-glucose 6-dehydrogenase	317	48	Link to NCBI
NC_007516.1	GeneID:3737672	CDS	nrdR	Syncc9605_0469	gTSS-458815	458312	-	236	241	9	64	1	transcriptional regulator NrdR	315	10	Link to NCBI
NC_007516.1	GeneID:3736473	CDS	Syncc9605_2317	Syncc9605_2317	gTSS+2124414	2124414	+	110	130	11	160	13	hypothetical protein	314	24	Link to NCBI
NC_007516.1	GeneID:3737747	CDS	cysC	Syncc9605_2420	gTSS+2229912	2229912	+	96	140	15	144	15	adenylylsulfate kinase	314	30	Link to NCBI
NC_007516.1	None	CDS	Syn_n054	Syn_n054	gTSS-1444306	1444121	-	169	155	13	145	1	hypothetical protein	314	14	NA
NC_007516.1	GeneID:3735679	CDS	glgA	Syncc9605_1126	gTSS+1056273	1056273	+	22	133	30	124	26	glycogen synthase	313	56	Link to NCBI
NC_007516.1	GeneID:3737084	CDS	Syncc9605_2563	Syncc9605_2563	gTSS+2379517	2379517	+	141	149	15	138	11	hypothetical protein	313	26	Link to NCBI
NC_007516.1	GeneID:3737353	CDS	Syncc9605_0687	Syncc9605_0687	gTSS-658511	658036	-	107	126	31	130	25	hypothetical protein	312	56	Link to NCBI
NC_007516.1	GeneID:3735352	CDS	accA	Syncc9605_0730	None	698043	+	0	109	25	153	24	acetyl-CoA carboxylase carboxyltransferase subunit alpha	311	49	Link to NCBI
NC_007516.1	GeneID:3737556	CDS	Syncc9605_0920	Syncc9605_0920	None	885709	+	0	145	8	150	8	hypothetical protein	311	16	Link to NCBI
NC_007516.1	GeneID:3736750	CDS	Syncc9605_1758	Syncc9605_1758	gTSS-1605841	1605305	-	104	132	12	151	16	hypothetical protein	311	28	Link to NCBI
NC_007516.1	GeneID:3736350	CDS	Syncc9605_0881	Syncc9605_0881	gTSS+851337	851337	+	76	141	21	123	25	hypothetical protein	310	46	Link to NCBI
NC_007516.1	GeneID:3737935	CDS	Syncc9605_2520	Syncc9605_2520	None	2330541	+	0	142	18	124	25	DEAD/DEAH box helicase-like	309	43	Link to NCBI
NC_007516.1	GeneID:3736032	CDS	clpP2	Syncc9605_1440	gTSS-1352951	1352341	-	58	125	25	135	24	ATP-dependent Clp protease proteolytic subunit	309	49	Link to NCBI
NC_007516.1	GeneID:3737883	CDS	Syncc9605_2689	Syncc9605_2689	gTSS-2500405	2498238	-	44	123	36	113	37	sucrose-phosphate synthase	309	73	Link to NCBI
NC_007516.1	GeneID:3737818	CDS	mutS	Syncc9605_0078	gTSS-78455	75614	-	14	159	13	125	11	DNA mismatch repair protein MutS	308	24	Link to NCBI
NC_007516.1	GeneID:3736168	CDS	Syncc9605_0240	Syncc9605_0240	gTSS-249732	248459	-	74	140	30	121	17	histidine kinase	308	47	Link to NCBI
NC_007516.1	GeneID:3735937	CDS	Syncc9605_1382	Syncc9605_1382	gTSS+1299262	1299262	+	110	152	4	147	4	hypothetical protein	307	8	Link to NCBI
NC_007516.1	GeneID:3737373	CDS	ndhG	Syncc9605_2410	None	2221121	-	0	130	16	135	26	NADH dehydrogenase subunit J	307	42	Link to NCBI
NC_007516.1	GeneID:3736683	CDS	Syncc9605_2330	Syncc9605_2330	gTSS-2144261	2142461	-	82	158	9	131	8	RND family outer membrane efflux protein	306	17	Link to NCBI
NC_007516.1	GeneID:3736401	CDS	Syncc9605_0038	Syncc9605_0038	gTSS+36950	36950	+	136	144	8	150	3	DEAD/DEAH box helicase-like	305	11	Link to NCBI
NC_007516.1	GeneID:3736714	CDS	speD	Syncc9605_0393	gTSS-393609	393120	-	99	125	25	123	32	S-adenosylmethionine decarboxylase proenzyme	305	57	Link to NCBI
NC_007516.1	GeneID:3735611	CDS	Syncc9605_1153	Syncc9605_1153	gTSS+1084473	1084473	+	133	115	15	157	17	anti-anti-sigma regulatory factor, SpoIIAA	304	32	Link to NCBI
NC_007516.1	GeneID:3736490	CDS	Syncc9605_2344	Syncc9605_2344	gTSS-2159649	2158713	-	26	117	46	99	42	6-pyruvoyl tetrahydrobiopterin synthase	304	88	Link to NCBI
NC_007516.1	GeneID:3737599	CDS	ndhF1	Syncc9605_0760	None	725979	+	0	127	46	79	50	proton-translocating NADH-quinone oxidoreductase, chain M	302	96	Link to NCBI
NC_007516.1	GeneID:3735659	CDS	cysS	Syncc9605_1967	gTSS+1788061	1788061	+	48	124	28	120	28	cysteinyl-tRNA synthetase	300	56	Link to NCBI
NC_007516.1	GeneID:3737218	CDS	Syncc9605_2154	Syncc9605_2154	gTSS+1972941	1972941	+	62	119	31	116	34	hypothetical protein	300	65	Link to NCBI
NC_007516.1	GeneID:3735751	CDS	Syncc9605_1000	Syncc9605_1000	gTSS-949893	948952	-	37	130	30	108	32	type II alternative RNA polymerase sigma factor	300	62	Link to NCBI
NC_007516.1	GeneID:3737742	CDS	Syncc9605_2121	Syncc9605_2121	gTSS-1943800	1942875	-	69	172	24	90	14	hypothetical protein	300	38	Link to NCBI
NC_007516.1	GeneID:3737281	CDS	Syncc9605_1913	Syncc9605_1913	gTSS-1735812	1735375	-	88	119	16	140	24	cAMP phosphodiesterase class-II	299	40	Link to NCBI
NC_007516.1	GeneID:3735454	CDS	Syncc9605_0103	Syncc9605_0103	gTSS+102028	102028	+	14	111	24	104	59	alkaline phosphatase-like protein	298	83	Link to NCBI
NC_007516.1	GeneID:3735253	CDS	rpsC	Syncc9605_0370	None	373951	-	0	109	50	73	66	30S ribosomal protein S3	298	116	Link to NCBI
NC_007516.1	GeneID:3735682	CDS	ppx	Syncc9605_0623	gTSS+602188	602188	+	66	127	12	148	10	exopolyphosphatase	297	22	Link to NCBI
NC_007516.1	GeneID:3735261	CDS	petJ-2	Syncc9605_1014	gTSS-962798	962406	-	118	78	24	152	43	cytochrome c6 (soluble cytochrome f) (cytochrome c553)	297	67	Link to NCBI
NC_007516.1	GeneID:3736222	CDS	sufB	Syncc9605_2280	None	2088889	-	0	110	34	124	28	iron ABC transporter permease	296	62	Link to NCBI
NC_007516.1	None	CDS	Syn_n049	Syn_n049	gTSS+1423685	1423685	+	111	151	2	140	1	hypothetical protein	294	3	NA
NC_007516.1	GeneID:3736942	CDS	Syncc9605_1820	Syncc9605_1820	gTSS+1660117	1660117	+	92	115	33	117	29	hypothetical protein	294	62	Link to NCBI
NC_007516.1	GeneID:3737101	CDS	glnB	Syncc9605_2206	gTSS+2018548	2018548	+	63	162	36	88	8	nitrogen regulatory protein P-II	294	44	Link to NCBI
NC_007516.1	GeneID:3735575	CDS	rfaG	Syncc9605_0051	None	48990	-	0	126	19	122	27	SqdX	294	46	Link to NCBI
NC_007516.1	GeneID:3735935	CDS	leuS	Syncc9605_1380	gTSS+1294936	1294936	+	48	126	17	127	23	leucyl-tRNA synthetase	293	40	Link to NCBI
NC_007516.1	GeneID:3736840	CDS	rpmE	Syncc9605_0348	None	362510	-	0	76	23	134	60	50S ribosomal protein L31	293	83	Link to NCBI
NC_007516.1	GeneID:3736102	CDS	pheS	Syncc9605_0900	gTSS+867613	867613	+	75	141	12	124	15	phenylalanyl-tRNA synthetase subunit alpha	292	27	Link to NCBI
NC_007516.1	GeneID:3736084	CDS	ftsH	Syncc9605_1322	gTSS+1235039	1235039	+	47	118	27	125.5	21	ATP-dependent metalloprotease FtsH	291.5	48	Link to NCBI
NC_007516.1	GeneID:3736495	CDS	ycf33	Syncc9605_2349	gTSS+2161930	2161930	+	81	138	11	140	1	hypothetical protein	290	12	Link to NCBI
NC_007516.1	GeneID:3736120	CDS	rpsR	Syncc9605_1337	None	1252569	-	0	41	10	139	100	30S ribosomal protein S18	290	110	Link to NCBI
NC_007516.1	None	CDS	Syn_n032	Syn_n032	gTSS+1030743	1030743	+	141	138	6	142	3	hypothetical protein	289	9	NA
NC_007516.1	GeneID:3737818	CDS	mutS	Syncc9605_0078	gTSS-78340	75614	-	53	140	13	125	11	DNA mismatch repair protein MutS	289	24	Link to NCBI
NC_007516.1	GeneID:3735534	CDS	ftsY	Syncc9605_0011	None	12507	+	0	85	52	95	55	signal recognition particle-docking protein FtsY	287	107	Link to NCBI
NC_007516.1	GeneID:3737122	CDS	Syncc9605_1403	Syncc9605_1403	gTSS+1318443	1318443	+	87	129	13	134	11	ferredoxin	287	24	Link to NCBI
NC_007516.1	GeneID:3736957	CDS	Syncc9605_1835	Syncc9605_1835	None	1675100	+	0	80	19	163	25	hypothetical protein	287	44	Link to NCBI
NC_007516.1	GeneID:3737584	CDS	Syncc9605_0595	Syncc9605_0595	gTSS-576746	575424	-	13	124	16	121	26	ATPase	287	42	Link to NCBI
NC_007516.1	GeneID:3736263	CDS	kpsF	Syncc9605_0183	gTSS-190894	189889	-	95	124.5	14	128	18	KpsF/GutQ family protein	284.5	32	Link to NCBI
NC_007516.1	GeneID:3736639	CDS	Syncc9605_2010	Syncc9605_2010	gTSS-1830686	1830228	-	97	102	46	115	21	hypothetical protein	284	67	Link to NCBI
NC_007516.1	GeneID:3735403	CDS	atpF-2	Syncc9605_2191	None	2005500	-	0	13	136	25	110	ATP synthase F0F1 subunit B'	284	246	Link to NCBI
NC_007516.1	None	CDS	ds-trans-fwd	Syn_n068	gTSS+1915125	1915125	+	171	181	3	99	0	ds-trans-fwd	283	3	NA
NC_007516.1	GeneID:3736250	CDS	mnmA	Syncc9605_0877	gTSS-847446	846278	-	15	139	12	123	9	tRNA-specific 2-thiouridylase MnmA	283	21	Link to NCBI
NC_007516.1	GeneID:3736724	CDS	minD	Syncc9605_0402	gTSS-405325	404233	-	51	115	23	121	23	MRP protein-like	282	46	Link to NCBI
NC_007516.1	GeneID:3736311	CDS	aroF	Syncc9605_2666	None	2476630	-	0	141	3	132	5	phospho-2-dehydro-3-deoxyheptonate aldolase	281	8	Link to NCBI
NC_007516.1	GeneID:3735360	CDS	zwf	Syncc9605_1918	gTSS+1740011	1740011	+	24	127	30	101	22	glucose-6-phosphate 1-dehydrogenase	280	52	Link to NCBI
NC_007516.1	GeneID:3735647	CDS	Syncc9605_1955	Syncc9605_1955	gTSS+1773636	1773636	+	47	220	7	51	1	hypothetical protein	279	8	Link to NCBI
NC_007516.1	GeneID:3735888	CDS	Syncc9605_1199	Syncc9605_1199	gTSS+1121479	1121479	+	71	128	9	129	12	hypothetical protein	278	21	Link to NCBI
NC_007516.1	GeneID:3737106	CDS	Syncc9605_2211	Syncc9605_2211	gTSS+2022556	2022556	+	85	111	30	109	28	hypothetical protein	278	58	Link to NCBI
NC_007516.1	GeneID:3735347	CDS	Syncc9605_0725	Syncc9605_0725	None	693026	-	0	72	23	154	29	hypothetical protein	278	52	Link to NCBI
NC_007516.1	GeneID:3735546	CDS	grpE	Syncc9605_0023	None	24056	+	0	37	18	202	19	heat shock protein GrpE	276	37	Link to NCBI
NC_007516.1	GeneID:3735874	CDS	Syncc9605_1185	Syncc9605_1185	gTSS-1110898	1110398	-	39	67	71	61	77	hypothetical protein	276	148	Link to NCBI
NC_007516.1	GeneID:3735742	CDS	purF	Syncc9605_0004	None	4554	+	0	121	15	129.5	10	amidophosphoribosyltransferase	275.5	25	Link to NCBI
NC_007516.1	GeneID:3735448	CDS	cpcGII	Syncc9605_0446	gTSS-440500	439716	-	48	122	26	114	13	phycobilisome rod-core linker polypeptide (L-RC 28.5)	275	39	Link to NCBI
NC_007516.1	GeneID:3737241	CDS	ispG	Syncc9605_1298	gTSS+1209681	1209681	+	26	116	22	114	22	4-hydroxy-3-methylbut-2-en-1-yl diphosphate synthase	274	44	Link to NCBI
NC_007516.1	GeneID:3736608	CDS	Syncc9605_1940	Syncc9605_1940	gTSS+1758469	1758469	+	41	132	7	129	6	hypothetical protein	274	13	Link to NCBI
NC_007516.1	GeneID:3736687	CDS	psbU	Syncc9605_2334	None	2147484	+	0	50	56	93	75	photosystem II complex extrinsic protein precursor U	274	131	Link to NCBI
NC_007516.1	GeneID:3737396	CDS	ppk	Syncc9605_2663	None	2472629	+	0	135	5	124	10	polyphosphate kinase	274	15	Link to NCBI
NC_007516.1	GeneID:3737527	CDS	glmM	Syncc9605_0277	gTSS+282536	282536	+	94	123	10	132	8	phosphoglucosamine mutase	273	18	Link to NCBI
NC_007516.1	GeneID:3736203	CDS	chlL	Syncc9605_0741	gTSS-707084	706181	-	52	101	25	124	23	protochlorophyllide reductase iron-sulfur ATP-binding protein	273	48	Link to NCBI
NC_007516.1	None	CDS	Syn_n025	Syn_n025	gTSS-995016	994819	-	126	151	52	67	2	hypothetical protein	272	54	NA
NC_007516.1	GeneID:3737981	tmRNA	ssrA	Syncc9605_R0045	None	2063339	-	0	94	45	94	39	tmRNA	272	84	Link to NCBI
NC_007516.1	GeneID:3737961	CDS	Syncc9605_2546	Syncc9605_2546	gTSS+2364121	2364121	+	88	120	13	123	14	hypothetical protein	270	27	Link to NCBI
NC_007516.1	GeneID:3737359	CDS	proS	Syncc9605_0693	gTSS-664333	662534	-	47	126	14	119	11	prolyl-tRNA synthetase	270	25	Link to NCBI
NC_007516.1	GeneID:3737376	CDS	citZ	Syncc9605_2413	None	2223570	-	0	87	23	102	58	citrate synthase	270	81	Link to NCBI
NC_007516.1	GeneID:3736587	CDS	Syncc9605_0662	Syncc9605_0662	gTSS+634948	634948	+	122	114	12	137	6	hypothetical protein	269	18	Link to NCBI
NC_007516.1	GeneID:3736519	CDS	pebB	Syncc9605_0422	None	420382	-	0	120	25	102	22	phycoerythrobilin:ferredoxin oxidoreductase	269	47	Link to NCBI
NC_007516.1	GeneID:3737365	CDS	Syncc9605_2402	Syncc9605_2402	gTSS+2215265	2215265	+	90	119	24	97.4	28	hypothetical protein	268.4	52	Link to NCBI
NC_007516.1	GeneID:3736062	CDS	Syncc9605_1470	Syncc9605_1470	gTSS+1377062	1377062	+	90	155	18	91	4	hypothetical protein	268	22	Link to NCBI
NC_007516.1	GeneID:3737765	CDS	Syncc9605_2294	Syncc9605_2294	gTSS+2100603	2100603	+	92	117	13	121	17	hypothetical protein	268	30	Link to NCBI
NC_007516.1	GeneID:3735565	CDS	Syncc9605_1645	Syncc9605_1645	gTSS-1515028	1514661	-	32	35	17	197	19	RNA recognition motif-containing protein	268	36	Link to NCBI
NC_007516.1	GeneID:3736210	CDS	Syncc9605_0748	Syncc9605_0748	gTSS-714605	714207	-	80	122	8	130	7	hypothetical protein	267	15	Link to NCBI
NC_007516.1	GeneID:3736788	CDS	Syncc9605_1566	Syncc9605_1566	gTSS-1439403	1439117	-	84	102	26	115	24	hypothetical protein	267	50	Link to NCBI
NC_007516.1	GeneID:3737464	CDS	Syncc9605_1057	Syncc9605_1057	gTSS+1004432	1004432	+	92	123	17	124	2	hypothetical protein	266	19	Link to NCBI
NC_007516.1	GeneID:3736042	CDS	aroB	Syncc9605_1450	gTSS+1360558	1360558	+	68	120	13	119	14	3-dehydroquinate synthase	266	27	Link to NCBI
NC_007516.1	GeneID:3735268	CDS	Syncc9605_1021	Syncc9605_1021	gTSS-970393	970112	-	90	137	10	114	5	hypothetical protein	266	15	Link to NCBI
NC_007516.1	GeneID:3735276	CDS	opdA	Syncc9605_1029	gTSS-981274	978979	-	22	116	16	107	27	oligopeptidase A	266	43	Link to NCBI
NC_007516.1	GeneID:3736646	CDS	sqdX	Syncc9605_2017	gTSS+1836890	1836890	+	67	123	18	100	24	glycosyltransferase	265	42	Link to NCBI
NC_007516.1	GeneID:3737808	CDS	dapA	Syncc9605_0068	None	65740	+	0	122	20	101	21	dihydrodipicolinate synthase	264	41	Link to NCBI
NC_007516.1	GeneID:3735741	CDS	purL	Syncc9605_0003	None	2186	+	0	85.17	49	79	50	phosphoribosylformylglycinamidine synthase II	263.17	99	Link to NCBI
NC_007516.1	GeneID:3737224	CDS	Syncc9605_1281	Syncc9605_1281	gTSS+1197649	1197649	+	88	120	21	105	17	hypothetical protein	263	38	Link to NCBI
NC_007516.1	GeneID:3735257	CDS	rplW	Syncc9605_0374	None	376259	-	0	27	63	51	121	50S ribosomal protein L23	262	184	Link to NCBI
NC_007516.1	GeneID:3736768	CDS	Syncc9605_0523	Syncc9605_0523	gTSS-516476	514936	-	16	60	47	75.5	79	hypothetical protein	261.5	126	Link to NCBI
NC_007516.1	GeneID:3737562	CDS	arcB	Syncc9605_0926	gTSS+893587	893587	+	98	108	13	128	11	ornithine carbamoyltransferase	260	24	Link to NCBI
NC_007516.1	GeneID:3735591	CDS	secG	Syncc9605_2165	gTSS+1980299	1980299	+	18	131	8	108	12	preprotein translocase subunit SecG	259	20	Link to NCBI
NC_007516.1	GeneID:3737953	CDS	gcvP	Syncc9605_2538	None	2354011	-	0	109	24	105	21	glycine dehydrogenase	259	45	Link to NCBI
NC_007516.1	GeneID:3736533	CDS	Syncc9605_2369	Syncc9605_2369	gTSS+2181508	2181508	+	13	118	19	104	17	glycosyl transferase	258	36	Link to NCBI
NC_007516.1	GeneID:3736579	CDS	cobO-2	Syncc9605_0391	gTSS-392237	391074	-	16	67	8	172	11	hypothetical protein	258	19	Link to NCBI
NC_007516.1	GeneID:3736465	CDS	Syncc9605_1261	Syncc9605_1261	gTSS-1182361	1182068	-	72	99	36	98	25	hypothetical protein	258	61	Link to NCBI
NC_007516.1	GeneID:3736132	CDS	Syncc9605_1349	Syncc9605_1349	gTSS-1263175	1262292	-	107	119	6	125	8	ATP adenylyltransferase	258	14	Link to NCBI
NC_007516.1	GeneID:3737960	CDS	mnmG	Syncc9605_2545	gTSS+2362180	2362180	+	35	118	12	116	11	tRNA uridine 5-carboxymethylaminomethyl modification enzyme GidA	257	23	Link to NCBI
NC_007516.1	None	ncRNA	TPP	Syn_n001	nTSS+119010	119010	+	13	141	20	86	9	TPP	256	29	NA
NC_007516.1	GeneID:3737675	CDS	psbM	Syncc9605_0472	gTSS+461387	461387	+	57	63	11	153	28	photosystem II reaction center protein M	255	39	Link to NCBI
NC_007516.1	None	CDS	Syn_n035	Syn_n035	gTSS-1212466	1212279	-	104	104	31	101	19	hypothetical protein	255	50	NA
NC_007516.1	GeneID:3735866	CDS	Syncc9605_1311	Syncc9605_1311	gTSS-1226050	1225598	-	87	112	25	101	17	hypothetical protein	255	42	Link to NCBI
NC_007516.1	GeneID:3736432	CDS	accD	Syncc9605_1860	gTSS-1693383	1692487	-	32	112	17	110	16	acetyl-CoA carboxylase subunit beta	255	33	Link to NCBI
NC_007516.1	GeneID:3737114	CDS	dnaK	Syncc9605_1396	gTSS-1312928	1310922	-	109	147	15	80	12	molecular chaperone DnaK	254	27	Link to NCBI
NC_007516.1	GeneID:3735841	CDS	lepB	Syncc9605_0699	gTSS+668020	668020	+	88	122	9	115	7	peptidase S26A, signal peptidase I	253	16	Link to NCBI
NC_007516.1	GeneID:3735294	CDS	Syncc9605_1795	Syncc9605_1795	gTSS+1634761	1634761	+	65	91	31	102	29	hypothetical protein	253	60	Link to NCBI
NC_007516.1	GeneID:3735917	CDS	miaB	Syncc9605_0850	None	818653	-	0	106	12	124	11	(dimethylallyl)adenosine tRNA methylthiotransferase	253	23	Link to NCBI
NC_007516.1	GeneID:3735358	CDS	Syncc9605_1916	Syncc9605_1916	gTSS-1738552	1737986	-	52	100	20	108	25	hypothetical protein	253	45	Link to NCBI
NC_007516.1	GeneID:3736607	CDS	leuA	Syncc9605_1939	None	1756754	-	0	111	20	102	20	2-isopropylmalate synthase	253	40	Link to NCBI
NC_007516.1	GeneID:3735351	CDS	Syncc9605_0729	Syncc9605_0729	None	696982	+	0	130	18	89	15	hypothetical protein	252	33	Link to NCBI
NC_007516.1	GeneID:3735654	CDS	Syncc9605_1962	Syncc9605_1962	gTSS+1780461	1780461	+	63	133	8	101	10	major facilitator superfamily multidrug-efflux transporter	252	18	Link to NCBI
NC_007516.1	GeneID:3737369	CDS	Syncc9605_2406	Syncc9605_2406	gTSS+2218806	2218806	+	21	51	8	166	27	LuxR family transcriptional regulator	252	35	Link to NCBI
NC_007516.1	GeneID:3737470	CDS	Syncc9605_1063	Syncc9605_1063	None	1006676	-	0	112	18	107	15	hypothetical protein	252	33	Link to NCBI
NC_007516.1	GeneID:3735297	CDS	Syncc9605_1798	Syncc9605_1798	gTSS+1637543	1637543	+	34	87	40	85	38	hypothetical protein	250	78	Link to NCBI
NC_007516.1	GeneID:3736228	CDS	cpcS	Syncc9605_2286	gTSS+2093906	2093906	+	87	119	2	121	7	hypothetical protein	249	9	Link to NCBI
NC_007516.1	GeneID:3736460	CDS	Syncc9605_1256	Syncc9605_1256	gTSS+1177259	1177259	+	13	103	24	94	26	6-phosphogluconate dehydrogenase	247	50	Link to NCBI
NC_007516.1	GeneID:3735770	CDS	leuB	Syncc9605_0161	None	164316	-	0	80	48	75	44	isocitrate dehydrogenase	247	92	Link to NCBI
NC_007516.1	GeneID:3735407	CDS	Syncc9605_2195	Syncc9605_2195	gTSS-2008773	2007588	-	68	101	22	103	21	hypothetical protein	247	43	Link to NCBI
NC_007516.1	GeneID:3736958	CDS	smc	Syncc9605_2255	None	2066972	+	0	104	22	111	9.5	condensin subunit Smc	246.5	31.5	Link to NCBI
NC_007516.1	GeneID:3735562	CDS	Syncc9605_1642	Syncc9605_1642	gTSS-1512560	1510442	-	30	83	39	89	35	CPA2 family Na(+)/H(+) antiporter	246	74	Link to NCBI
NC_007516.1	GeneID:3737338	CDS	Syncc9605_0151	Syncc9605_0151	gTSS+152712	152712	+	105	97	8	132	8	hypothetical protein	245	16	Link to NCBI
NC_007516.1	GeneID:3735596	CDS	groES	Syncc9605_2170	gTSS-1987176	1986793	-	50	73	70	70	32	co-chaperonin GroES	245	102	Link to NCBI
NC_007516.1	GeneID:3737621	CDS	Syncc9605_0984	Syncc9605_0984	gTSS-940247	939145	-	52	100	23	98	23	K+-dependent Na+/Ca+ exchanger related-protein	244	46	Link to NCBI
NC_007516.1	GeneID:3735752	CDS	Syncc9605_1001	Syncc9605_1001	gTSS+950040	950040	+	53	88	21	123	10	hypothetical protein	242	31	Link to NCBI
NC_007516.1	GeneID:3736991	CDS	Syncc9605_1545	Syncc9605_1545	gTSS+1422491	1422491	+	83	126	7	107	2	hypothetical protein	242	9	Link to NCBI
NC_007516.1	GeneID:3736392	CDS	murC	Syncc9605_0029	gTSS-29664	28240	-	28	110	20	93	17.5	UDP-N-acetylmuramate--L-alanine ligase	240.5	37.5	Link to NCBI
NC_007516.1	GeneID:3736075	CDS	Syncc9605_0649	Syncc9605_0649	gTSS+624177	624177	+	92	113	5	115	7	hypothetical protein	240	12	Link to NCBI
NC_007516.1	GeneID:3736475	CDS	Syncc9605_2319	Syncc9605_2319	gTSS+2125223	2125223	+	30	101	23	95	20	ATPase	239	43	Link to NCBI
NC_007516.1	GeneID:3736533	CDS	Syncc9605_2369	Syncc9605_2369	gTSS+2181641	2181641	+	52	103	19	99	17	glycosyl transferase	238	36	Link to NCBI
NC_007516.1	GeneID:3735536	CDS	argH	Syncc9605_0013	gTSS+15506	15506	+	35	91	33	84	29	argininosuccinate lyase	237	62	Link to NCBI
NC_007516.1	GeneID:3737089	CDS	Syncc9605_2568	Syncc9605_2568	gTSS+2383858	2383858	+	98	111	10	113	3	high light inducible protein	237	13	Link to NCBI
NC_007516.1	GeneID:3736657	CDS	der	Syncc9605_2028	gTSS-1845763	1844378	-	43	96	14	114	13	GTP-binding protein EngA	237	27	Link to NCBI
NC_007516.1	GeneID:3737876	CDS	nusG	Syncc9605_2472	None	2276907	-	0	136	13	77	11	transcription antitermination protein NusG	237	24	Link to NCBI
NC_007516.1	GeneID:3736801	CDS	Syncc9605_1041	Syncc9605_1041	None	991330	+	0	94	39	69	34	hypothetical protein	236	73	Link to NCBI
NC_007516.1	GeneID:3736033	CDS	thf1	Syncc9605_1441	gTSS+1352996	1352996	+	36	137	15	70	12	Thf1-like protein	234	27	Link to NCBI
NC_007516.1	GeneID:3737280	CDS	pepN	Syncc9605_1912	None	1732592	-	0	94	27	80	33	aminopeptidase	234	60	Link to NCBI
NC_007516.1	GeneID:3736369	CDS	Syncc9605_1972	Syncc9605_1972	gTSS+1793035	1793035	+	66	98	25	84	26	Delta(12)-fatty acid dehydrogenase	233	51	Link to NCBI
NC_007516.1	GeneID:3736638	CDS	Syncc9605_2009	Syncc9605_2009	gTSS-1830193	1828840	-	31	91	24	88	30	branched-chain alpha-keto acid dehydrogenase subunit E2	233	54	Link to NCBI
NC_007516.1	GeneID:3737859	CDS	spoT	Syncc9605_2455	gTSS-2262188	2259841	-	18	108	14	101	9	metal dependent phosphohydrolase	232	23	Link to NCBI
NC_007516.1	GeneID:3735579	CDS	Syncc9605_0055	Syncc9605_0055	gTSS+52539	52539	+	150	159	5	65	2	hypothetical protein	231	7	Link to NCBI
NC_007516.1	GeneID:3736284	CDS	Syncc9605_2096	Syncc9605_2096	None	1921219	+	0	93	16	101	21	hypothetical protein	231	37	Link to NCBI
NC_007516.1	GeneID:3737595	CDS	Syncc9605_0756	Syncc9605_0756	None	722860	+	0	89	30	96	15	carboxysome peptide A	230	45	Link to NCBI
NC_007516.1	GeneID:3736281	CDS	Syncc9605_2094	Syncc9605_2094	gTSS+1917579	1917579	+	29	95	20	95	20	alpha amylase	230	40	Link to NCBI
NC_007516.1	GeneID:3735333	CDS	Syncc9605_0505	Syncc9605_0505	gTSS-497617	497198	-	91	109	8	107	6	hypothetical protein	230	14	Link to NCBI
NC_007516.1	GeneID:3737732	CDS	Syncc9605_2111	Syncc9605_2111	None	1932666	-	0	24	7	174	25	hypothetical protein	230	32	Link to NCBI
NC_007516.1	GeneID:3736822	CDS	Syncc9605_1659	Syncc9605_1659	gTSS+1529591	1529591	+	58	92	39	72	26	hypothetical protein	229	65	Link to NCBI
NC_007516.1	GeneID:3735989	CDS	prs	Syncc9605_1610	gTSS-1480771	1479750	-	60	99	11	112	7	ribose-phosphate pyrophosphokinase	229	18	Link to NCBI
NC_007516.1	GeneID:3736488	CDS	Syncc9605_2342	Syncc9605_2342	gTSS-2157998	2156800	-	73	103	7	109	10	hypothetical protein	229	17	Link to NCBI
NC_007516.1	None	CDS	Syn_n063	Syn_n063	gTSS-1730118	1729957	-	261	123	0	103	1	hypothetical protein	227	1	NA
NC_007516.1	GeneID:3735803	CDS	Syncc9605_2072	Syncc9605_2072	gTSS-1896558	1895442	-	80	88	9	124	6	PDZ/DHR/GLGF	227	15	Link to NCBI
NC_007516.1	GeneID:3737551	CDS	ubiE	Syncc9605_0317	None	322106	-	0	92	18	105	11	sterol-C-methyltransferase	226	29	Link to NCBI
NC_007516.1	GeneID:4126817	CDS	petM	Syncc9605_1986a	gTSS-1805747	1805626	-	122	135	12	77	2	cytochrome b6-f complex subunit PetM	226	14	Link to NCBI
NC_007516.1	GeneID:3735739	CDS	dnaN	Syncc9605_0001	gTSS+205	205	+	19	93	15	99	17	DNA polymerase III subunit beta	224	32	Link to NCBI
NC_007516.1	GeneID:3737079	CDS	valS	Syncc9605_2558	gTSS-2375790	2373027	-	44	88	21	95	20	valyl-tRNA synthetase	224	41	Link to NCBI
NC_007516.1	GeneID:3737724	CDS	Syncc9605_2103	Syncc9605_2103	gTSS-1927683	1927333	-	43	99	18	89	17	hypothetical protein	223	35	Link to NCBI
NC_007516.1	GeneID:3735821	CDS	glyS	Syncc9605_1228	gTSS+1148241	1148241	+	50	114	9	94	4	glycyl-tRNA synthetase, beta subunit	221	13	Link to NCBI
NC_007516.1	GeneID:3736876	CDS	Syncc9605_1579	Syncc9605_1579	gTSS+1449795	1449795	+	29	91	17	99	14	ferritin	221	31	Link to NCBI
NC_007516.1	None	CDS	Syn_n034	Syn_n034	gTSS-1171905	1171669	-	107	124	0	97	0	hypothetical protein	221	0	NA
NC_007516.1	GeneID:3735909	CDS	Syncc9605_1144	Syncc9605_1144	gTSS+1074972	1074972	+	35	60	45	68	46	periplasmic phosphate binding protein	219	91	Link to NCBI
NC_007516.1	GeneID:3736136	CDS	Syncc9605_1353	Syncc9605_1353	gTSS+1265284	1265284	+	52	94	36	62	27	hypothetical protein	219	63	Link to NCBI
NC_007516.1	GeneID:3736212	CDS	ham1	Syncc9605_0750	gTSS-716220	715508	-	33	99	14	92	14	Ham1 protein-like	219	28	Link to NCBI
NC_007516.1	GeneID:3735431	CDS	cpeY	Syncc9605_0429	gTSS+425286	425286	+	59	92	7	110	9	bilin biosynthesis protein (CpeY)	218	16	Link to NCBI
NC_007516.1	None	CDS	Syn_n005/unk7	Syn_n005	gTSS+433400	433400	+	82	53	31	104	30	hypothetical protein	218	61	NA
NC_007516.1	None	CDS	Syn_n077	Syn_n077	gTSS+2196879	2196879	+	52	88	2	105	23	hypothetical protein	218	25	NA
NC_007516.1	GeneID:3736291	CDS	Syncc9605_1356	Syncc9605_1356	gTSS-1270502	1269570	-	49	105	15	84	14	branched-chain amino acid aminotransferase	218	29	Link to NCBI
NC_007516.1	GeneID:3735277	CDS	Syncc9605_1030	Syncc9605_1030	gTSS-982634	981083	-	23	81	18	100	18	NAD(P)H-quinone oxidoreductase subunit 4	217	36	Link to NCBI
NC_007516.1	GeneID:3736097	CDS	metG	Syncc9605_1334	gTSS-1248698	1247122	-	58	93	9	111	4	methionyl-tRNA synthetase	217	13	Link to NCBI
NC_007516.1	GeneID:3735711	CDS	Syncc9605_2060	Syncc9605_2060	gTSS-1879242	1878430	-	59	97	5	110	5	PBS lyase	217	10	Link to NCBI
NC_007516.1	GeneID:3737475	CDS	Syncc9605_1068	Syncc9605_1068	gTSS+1010195	1010195	+	100	101	10	94	10	hypothetical protein	215	20	Link to NCBI
NC_007516.1	GeneID:3737180	CDS	Syncc9605_1771	Syncc9605_1771	gTSS+1614935	1614935	+	101	114	2	99	0	hypothetical protein	215	2	Link to NCBI
NC_007516.1	GeneID:3735282	CDS	Syncc9605_1783	Syncc9605_1783	gTSS+1622460	1622460	+	20	96	14	93	11	glutathione S-transferase	214	25	Link to NCBI
NC_007516.1	GeneID:3736299	CDS	dfa	Syncc9605_1364	gTSS-1280393	1279897	-	83	87	9	109	9	hypothetical protein	214	18	Link to NCBI
NC_007516.1	GeneID:3736375	CDS	Syncc9605_1978	Syncc9605_1978	gTSS-1799093	1798882	-	110	109	0	102	3	hypothetical protein	214	3	Link to NCBI
NC_007516.1	GeneID:3737063	CDS	Syncc9605_0611	Syncc9605_0611	gTSS+591751	591751	+	22	114	8	84	7	ATPase	213	15	Link to NCBI
NC_007516.1	GeneID:3735813	CDS	Syncc9605_2082	Syncc9605_2082	gTSS+1905505	1905505	+	21	100	15	88	10	ATPase	213	25	Link to NCBI
NC_007516.1	GeneID:3736748	CDS	hli1	Syncc9605_1756	gTSS+1604211	1604211	+	71	96	6	105	5	high light inducible protein	212	11	Link to NCBI
NC_007516.1	GeneID:3736371	CDS	pntB	Syncc9605_1974	None	1795288	-	0	92	36	49	35	nicotinamide nucleotide transhydrogenase, subunit beta	212	71	Link to NCBI
NC_007516.1	GeneID:3736530	CDS	som	Syncc9605_2366	None	2176193	-	0	30.67	43.34	72.37	65.48	porin	211.86	108.82	Link to NCBI
NC_007516.1	GeneID:3735447	CDS	unk5	Syncc9605_0445	gTSS-439733	438995	-	26	73	33	73	32	hypothetical protein	211	65	Link to NCBI
NC_007516.1	GeneID:3737635	tRNA	tRNA-Phe1	Syncc9605_R0014	nTSS-443197	443117	-	192	151	47	13	0	tRNA-Phe	211	47	Link to NCBI
NC_007516.1	GeneID:3736945	CDS	Syncc9605_1823	Syncc9605_1823	gTSS-1664293	1662548	-	26	70.2	40	68	32	ATPase	210.2	72	Link to NCBI
NC_007516.1	GeneID:3737485	CDS	Syncc9605_0572	Syncc9605_0572	gTSS-558153	557051	-	32	82	20	89	19	peptidase M50, membrane-associated zinc metallopeptidase	210	39	Link to NCBI
NC_007516.1	GeneID:3736717	CDS	Syncc9605_0395	Syncc9605_0395	gTSS-395783	394907	-	16	83	17	88	21	hypothetical protein	209	38	Link to NCBI
NC_007516.1	None	CDS	Syn_n028	Syn_n028	gTSS-1011312	1011139	-	122	126	0	83	0	hypothetical protein	209	0	NA
NC_007516.1	GeneID:3736525	CDS	Syncc9605_2361	Syncc9605_2361	gTSS-2172084	2171137	-	70	85	25	80	19	hypothetical protein	209	44	Link to NCBI
NC_007516.1	GeneID:3735454	CDS	Syncc9605_0103	Syncc9605_0103	gTSS+102239	102239	+	15	86	14	75	33	alkaline phosphatase-like protein	208	47	Link to NCBI
NC_007516.1	GeneID:3735968	CDS	ilvA	Syncc9605_1431	gTSS+1344153	1344153	+	31	95	10	94	9	threonine dehydratase	208	19	Link to NCBI
NC_007516.1	GeneID:3737060	CDS	coxB	Syncc9605_0608	gTSS-589646	588796	-	62	100	4	98	6	cytochrome c oxidase subunit II	208	10	Link to NCBI
NC_007516.1	GeneID:3735440	CDS	unk8	Syncc9605_0438	gTSS+432864	432864	+	17	59	10	81	57	hypothetical protein	207	67	Link to NCBI
NC_007516.1	GeneID:3736244	CDS	Syncc9605_0871	Syncc9605_0871	gTSS+842311	842311	+	85	92	11	93	11	hypothetical protein	207	22	Link to NCBI
NC_007516.1	GeneID:3736321	CDS	Syncc9605_2676	Syncc9605_2676	gTSS+2490073	2490073	+	57	92	17	88	10	hypothetical protein	207	27	Link to NCBI
NC_007516.1	GeneID:3736351	CDS	ffh	Syncc9605_0882	None	853415	+	0	74.67	25	79	28	signal recognition particle subunit FFH/SRP54 (srp54)	206.67	53	Link to NCBI
NC_007516.1	GeneID:3736919	CDS	Syncc9605_1180	Syncc9605_1180	gTSS+1107690	1107690	+	58	104	4	95	3	hypothetical protein	206	7	Link to NCBI
NC_007516.1	GeneID:3736441	CDS	Syncc9605_1869	Syncc9605_1869	gTSS-1699862	1699292	-	21	79	31	67	29	hypothetical protein	206	60	Link to NCBI
NC_007516.1	GeneID:3736637	CDS	ndhM	Syncc9605_2396	gTSS+2208646	2208646	+	80	93	7	96	9	NADH dehydrogenase I subunit M	205	16	Link to NCBI
NC_007516.1	GeneID:3735732	CDS	Syncc9605_0224	Syncc9605_0224	None	231180	-	0	59	42	60	44	sarcosine oxidase	205	86	Link to NCBI
NC_007516.1	GeneID:3736791	CDS	thrB	Syncc9605_1031	gTSS-983638	982676	-	31	88	21	79	17	homoserine kinase	205	38	Link to NCBI
NC_00751c6.1	GeneID:3736785	CDS	Syncc9605_1563	Syncc9605_1563	gTSS-1437870	1437435	-	52	91	14	86	13	hypothetical protein	204	27	Link to NCBI
NC_007516.1	GeneID:3735242	CDS	rplO	Syncc9605_0359	None	369127	-	0	73	30	59	41	50S ribosomal protein L15	203	71	Link to NCBI
NC_007516.1	GeneID:3737253	CDS	glmS	Syncc9605_0128	None	124816	+	0	66	30	72	33	glucosamine--fructose-6-phosphate aminotransferase	201	63	Link to NCBI
NC_007516.1	GeneID:3736883	CDS	Syncc9605_1586	Syncc9605_1586	gTSS-1455252	1454629	-	65	98	9	86	8	cAMP family transcriptional regulator	201	17	Link to NCBI
NC_007516.1	GeneID:3737802	CDS	holB	Syncc9605_0062	gTSS-60340	58482	-	16	80	31	68	21	DNA polymerase III, tau subunit	200	52	Link to NCBI
NC_007516.1	None	ncRNA	Downstream-peptide-1e	Syn_n072	nTSS-1932927	1932853	-	126	163	29	8	0	Downstream-peptide-1	200	29	NA
NC_007516.1	GeneID:3736048	CDS	nadA	Syncc9605_1456	gTSS+1366607	1366607	+	19	138	6	54	1	quinolinate synthetase	199	7	Link to NCBI
NC_007516.1	GeneID:3736367	CDS	dxr	Syncc9605_1970	gTSS+1791227	1791227	+	30	91	14	82	11	1-deoxy-D-xylulose 5-phosphate reductoisomerase	198	25	Link to NCBI
NC_007516.1	GeneID:3735475	CDS	Syncc9605_1095	Syncc9605_1095	gTSS+1031186	1031186	+	15	32.83	52.83	57.51	54.56	porin	197.73	107.39	Link to NCBI
NC_007516.1	GeneID:3737752	CDS	rumA	Syncc9605_2425	None	2234047	+	0	84	15	85	13	Mg-protoporphyrin IX methyl transferase	197	28	Link to NCBI
NC_007516.1	GeneID:3737948	CDS	rub	Syncc9605_2533	gTSS+2351281	2351281	+	29	70	16	92	19	rubrerythrin	197	35	Link to NCBI
NC_007516.1	None	CDS	Syn_n044	Syn_n044	gTSS-1405802	1405626	-	65	84	38	41	34	hypothetical protein	197	72	NA
NC_007516.1	GeneID:3737955	CDS	Syncc9605_2540	Syncc9605_2540	None	2357352	-	0	159	14	17	7	hypothetical protein	197	21	Link to NCBI
NC_007516.1	GeneID:3735490	CDS	Syncc9605_1511	Syncc9605_1511	gTSS+1400083	1400083	+	27	84	24	68	20	hypothetical protein	196	44	Link to NCBI
NC_007516.1	GeneID:3735750	CDS	Syncc9605_0999	Syncc9605_0999	gTSS-949185	948518	-	16	82	9	91	13	hypothetical protein	195	22	Link to NCBI
NC_007516.1	GeneID:3735811	CDS	Syncc9605_2080	Syncc9605_2080	gTSS+1902026	1902026	+	79	74	2	103	15	hypothetical protein	194	17	Link to NCBI
NC_007516.1	GeneID:3735894	CDS	glmU	Syncc9605_1129	None	1059972	-	0	89	8	88	9	bifunctional N-acetylglucosamine-1-phosphate uridyltransferase/glucosamine-1-phosphate acetyltransferase	194	17	Link to NCBI
NC_007516.1	GeneID:3736830	CDS	Syncc9605_0339	Syncc9605_0339	gTSS-353190	352210	-	44	90	7	86	10	glycosyl transferase	193	17	Link to NCBI
NC_007516.1	GeneID:3736135	CDS	Syncc9605_1352	Syncc9605_1352	gTSS-1265202	1264792	-	95	73	2	109	9	hypothetical protein	193	11	Link to NCBI
NC_007516.1	GeneID:3735338	CDS	hemH	Syncc9605_0716	gTSS+684863	684863	+	48	78	20	83	11	ferrochelatase	192	31	Link to NCBI
NC_007516.1	GeneID:3736322	CDS	rpsF	Syncc9605_2677	gTSS+2490599	2490599	+	84	88	6	92	6	30S ribosomal protein S6	192	12	Link to NCBI
NC_007516.1	GeneID:3736902	CDS	Syncc9605_0972	Syncc9605_0972	None	926507	-	0	49	13	121	9	PDZ/DHR/GLGF	192	22	Link to NCBI
NC_007516.1	None	CDS	Syn_n071	Syn_n071	gTSS-1932069	1931871	-	147	143	23	25	1	hypothetical protein	192	24	NA
NC_007516.1	GeneID:3737754	CDS	Syncc9605_2427	Syncc9605_2427	gTSS-2236420	2235668	-	25	82	19	76	15	LuxR family transcriptional regulator	192	34	Link to NCBI
NC_007516.1	GeneID:3735304	CDS	gcvT	Syncc9605_2594	gTSS+2404847	2404847	+	53	94	6	88	3	glycine cleavage system aminomethyltransferase T	191	9	Link to NCBI
NC_007516.1	GeneID:3736755	CDS	Syncc9605_0510	Syncc9605_0510	None	502573	-	0	90	10	80	10	ATPase	190	20	Link to NCBI
NC_007516.1	GeneID:3737127	CDS	Syncc9605_1408	Syncc9605_1408	gTSS+1322927	1322927	+	26	76	10	89	14	ABC transporter, likely sugar solute binding protein	189	24	Link to NCBI
NC_007516.1	GeneID:3735413	CDS	Syncc9605_2221	Syncc9605_2221	None	2034274	+	0	62	29	79	19	N-acetylneuraminate synthase	189	48	Link to NCBI
NC_007516.1	None	ncRNA	psbNH	Syn_n002	None	272670	-	0	180	6	3	0	psbNH	189	6	NA
NC_007516.1	GeneID:3736799	CDS	Syncc9605_1039	Syncc9605_1039	None	989738	-	0	132	31	21	5	hypothetical protein	189	36	Link to NCBI
NC_007516.1	GeneID:3736494	CDS	Syncc9605_2348	Syncc9605_2348	gTSS-2161910	2161168	-	94	66	11	106	6	glutathione S-transferase	189	17	Link to NCBI
NC_007516.1	GeneID:3735461	CDS	lysS	Syncc9605_0110	None	108346	+	0	84	11	80	13	lysyl-tRNA synthetase	188	24	Link to NCBI
NC_007516.1	GeneID:3735869	CDS	rps1b	Syncc9605_1314	gTSS-1229587	1227175	-	58	85	12	81	10	RNA binding S1	188	22	Link to NCBI
NC_007516.1	GeneID:3736342	CDS	Syncc9605_0092	Syncc9605_0092	gTSS+92243	92243	+	43	87	8	84	8	magnesium transporter	187	16	Link to NCBI
NC_007516.1	GeneID:3735696	CDS	hli8	Syncc9605_0636	gTSS+613508	613508	+	77	77	15	83	12	high light inducible protein	187	27	Link to NCBI
NC_007516.1	GeneID:3737880	CDS	Syncc9605_2686	Syncc9605_2686	gTSS+2495566	2495566	+	15	60	33	66	28	hypothetical protein	187	61	Link to NCBI
NC_007516.1	GeneID:3737517	CDS	Syncc9605_0267	Syncc9605_0267	None	274051	-	0	155	6	26	0	hypothetical protein	187	6	Link to NCBI
NC_007516.1	GeneID:3737403	CDS	Syncc9605_0324	Syncc9605_0324	gTSS-328882	328540	-	68	87	9	83	8	hypothetical protein	187	17	Link to NCBI
NC_007516.1	GeneID:3735532	CDS	Syncc9605_0009	Syncc9605_0009	gTSS+11104	11104	+	22	60	24	73	29	hypothetical protein	186	53	Link to NCBI
NC_007516.1	GeneID:3735971	CDS	Syncc9605_0286	Syncc9605_0286	None	292821	+	0	65	21	70	30	beta-carotene hydroxylase	186	51	Link to NCBI
NC_007516.1	GeneID:3736753	CDS	gloA	Syncc9605_0508	gTSS+499543	499543	+	32	51	23	77	35	ring-cleaving dioxygenase	186	58	Link to NCBI
NC_007516.1	GeneID:3735843	CDS	Syncc9605_0701	Syncc9605_0701	gTSS-671336	669992	-	23	86	10	84	6	alpha-ribazole-5'-P phosphatase	186	16	Link to NCBI
NC_007516.1	GeneID:3737874	CDS	rplA	Syncc9605_2470	None	2275593	-	0	30	30	43	83	50S ribosomal protein L1	186	113	Link to NCBI
NC_007516.1	GeneID:3737117	CDS	pstB	Syncc9605_1399	None	1314925	+	0	82	10	76	17	phosphate ABC transporter ATP-binding protein	185	27	Link to NCBI
NC_007516.1	GeneID:3735241	CDS	secY	Syncc9605_0358	None	367703	-	0	44	47	51	43	preprotein translocase subunit SecY	185	90	Link to NCBI
NC_007516.1	GeneID:3736182	CDS	glyA	Syncc9605_0253	gTSS+260089	260089	+	26	64	26	75	19	serine hydroxymethyltransferase	184	45	Link to NCBI
NC_007516.1	GeneID:3737743	CDS	Syncc9605_2416	Syncc9605_2416	gTSS+2226874	2226874	+	79	85	14	74	11	rhodanese-like protein	184	25	Link to NCBI
NC_007516.1	GeneID:3736361	CDS	Syncc9605_0892	Syncc9605_0892	gTSS+861480	861480	+	39	71	18	74	20	circadian phase modifier CpmA	183	38	Link to NCBI
NC_007516.1	GeneID:3737407	CDS	lipA	Syncc9605_0328	gTSS-336478	335592	-	63	94	2	83	4	lipoyl synthase	183	6	Link to NCBI
NC_007516.1	GeneID:3737684	CDS	minE	Syncc9605_0480	None	465976	-	0	75	19	64	25	cell division topological specificity factor MinE	183	44	Link to NCBI
NC_007516.1	GeneID:3735726	CDS	phrB	Syncc9605_0218	gTSS-225820	224889	-	18	63	32	60	27	deoxyribodipyrimidine photo-lyase	182	59	Link to NCBI
NC_007516.1	GeneID:3735580	CDS	Syncc9605_0056	Syncc9605_0056	None	53140	-	0	61	19	77	24	hypothetical protein	181	43	Link to NCBI
NC_007516.1	GeneID:3735974	CDS	Syncc9605_0289	Syncc9605_0289	gTSS-295158	295000	-	89	89	4	85	3	hypothetical protein	181	7	Link to NCBI
NC_007516.1	GeneID:3736382	CDS	Syncc9605_1985	Syncc9605_1985	gTSS-1804831	1804338	-	13	85	13	72	11	hypothetical protein	181	24	Link to NCBI
NC_007516.1	GeneID:3736098	CDS	Syncc9605_1335	Syncc9605_1335	gTSS+1248665	1248665	+	54	78	9	84	9	hypothetical protein	180	18	Link to NCBI
NC_007516.1	GeneID:3736730	CDS	Syncc9605_0408	Syncc9605_0408	gTSS-409380	409117	-	80	83	0	97	0	hypothetical protein	180	0	Link to NCBI
NC_007516.1	GeneID:3737741	CDS	purC	Syncc9605_2120	None	1942126	-	0	44	2	128	6	phosphoribosylaminoimidazole-succinocarboxamide synthase	180	8	Link to NCBI
NC_007516.1	GeneID:3735627	CDS	kaiA	Syncc9605_2126	gTSS-1950087	1949180	-	21	71	7	92	9	circadian clock protein KaiA	179	16	Link to NCBI
NC_007516.1	GeneID:3736240	CDS	Syncc9605_0867	Syncc9605_0867	gTSS+838782	838782	+	26	74	11	88	5	hypothetical protein	178	16	Link to NCBI
NC_007516.1	GeneID:3736055	CDS	Syncc9605_1463	Syncc9605_1463	None	1371637	+	0	83	8	81	6	DEAD/DEAH box helicase-like	178	14	Link to NCBI
NC_007516.1	GeneID:3735624	CDS	Syncc9605_2123	Syncc9605_2123	None	1945146	+	0	73	11	81	13	multi-sensor signal transduction histidine kinase	178	24	Link to NCBI
NC_007516.1	GeneID:3737951	CDS	Syncc9605_2536	Syncc9605_2536	gTSS+2353392	2353392	+	82	87	6	81	4	hypothetical protein	178	10	Link to NCBI
NC_007516.1	GeneID:3737683	CDS	Syncc9605_0479	Syncc9605_0479	gTSS-466203	465725	-	22	79	10	65	24	LuxR family transcriptional regulator	178	34	Link to NCBI
NC_007516.1	GeneID:3737008	CDS	Syncc9605_1217	Syncc9605_1217	gTSS+1136457	1136457	+	46	74	23	65	15	ABC transporter	177	38	Link to NCBI
NC_007516.1	GeneID:3736696	CDS	som	Syncc9605_1591	None	1461868	-	0	42.17	26.18	69.45	38.23	porin	176.03	64.41	Link to NCBI
NC_007516.1	GeneID:3736269	CDS	Syncc9605_0189	Syncc9605_0189	None	197953	+	0	107	3	59	7	nucleoside-diphosphate sugar epimerase	176	10	Link to NCBI
NC_007516.1	GeneID:3735848	CDS	Syncc9605_0706	Syncc9605_0706	gTSS+675560	675560	+	17	52	25	69	30	cyclic nucleotide-binding protein	176	55	Link to NCBI
NC_007516.1	GeneID:3737553	CDS	rpsJ	Syncc9605_0319	gTSS-324104	323730	-	47	69	28	36	43	30S ribosomal protein S10	176	71	Link to NCBI
NC_007516.1	GeneID:3735598	CDS	atpC	Syncc9605_2172	None	1988865	+	0	19	42	29	85	ATP synthase F0F1 subunit epsilon	175	127	Link to NCBI
NC_007516.1	GeneID:3737630	CDS	aplA	Syncc9605_0447	None	440546	-	0	79	13	69	14	phycobilisome polypeptide	175	27	Link to NCBI
NC_007516.1	GeneID:3735818	CDS	recG	Syncc9605_1225	gTSS+1143173	1143173	+	22	80	9	77	8	ATP-dependent DNA helicase RecG	174	17	Link to NCBI
NC_007516.1	GeneID:3737380	CDS	Syncc9605_2647	Syncc9605_2647	gTSS+2458143	2458143	+	41	72	8	72	22	twin-arginine translocation pathway signal	174	30	Link to NCBI
NC_007516.1	GeneID:3737143	CDS	Syncc9605_1810	Syncc9605_1810	gTSS-1649349	1647772	-	22	52	26	69	27	sulfate transporter	174	53	Link to NCBI
NC_007516.1	GeneID:752795427	CDS	Syn_n051	Syn_n051	gTSS+1429506	1429506	+	107	112	6	52	3	hypothetical protein	173	9	Link to NCBI
NC_007516.1	GeneID:3736005	CDS	Syncc9605_1626	Syncc9605_1626	None	1494966	-	0	51	25	51	45	glycerol dehydrogenase	172	70	Link to NCBI
NC_007516.1	GeneID:3737844	CDS	gshB	Syncc9605_2440	None	2247172	-	0	64	22	62	24	glutathione synthetase	172	46	Link to NCBI
NC_007516.1	GeneID:3735897	CDS	ubiD	Syncc9605_1132	None	1063609	-	0	74	14	68	15	3-octaprenyl-4-hydroxybenzoate carboxy-lyase	171	29	Link to NCBI
NC_007516.1	GeneID:3737878	CDS	Syncc9605_2474	Syncc9605_2474	None	2277910	-	0	55	35	50	31	ATPase	171	66	Link to NCBI
NC_007516.1	GeneID:3735570	CDS	guaA	Syncc9605_0046	gTSS+43280	43280	+	13	60	13	86	11	GMP synthase	170	24	Link to NCBI
NC_007516.1	GeneID:3735764	CDS	Syncc9605_0155	Syncc9605_0155	gTSS+157726	157726	+	36	87	13	61	9	hypothetical protein	170	22	Link to NCBI
NC_007516.1	GeneID:3736162	CDS	Syncc9605_0234	Syncc9605_0234	gTSS+241402	241402	+	37	73	6	78	13	oxidoreductase	170	19	Link to NCBI
NC_007516.1	GeneID:3735537	CDS	Syncc9605_0014	Syncc9605_0014	gTSS+16972	16972	+	14	53	31	45.5	40	RNA recognition motif-containing protein	169.5	71	Link to NCBI
NC_007516.1	GeneID:3735992	CDS	Syncc9605_1613	Syncc9605_1613	gTSS+1482271	1482271	+	18	62	20	67	20	hypothetical protein	169	40	Link to NCBI
NC_007516.1	GeneID:3737410	CDS	Syncc9605_0330	Syncc9605_0330	None	338498	-	0	63	11	82	13	hypothetical protein	169	24	Link to NCBI
NC_007516.1	GeneID:3735371	CDS	Syncc9605_1929	Syncc9605_1929	gTSS+1750407	1750407	+	14	64	27	58	19	metal dependent phosphohydrolase	168	46	Link to NCBI
NC_007516.1	GeneID:3736481	CDS	Syncc9605_2325	Syncc9605_2325	gTSS+2133561	2133561	+	98	105	2	61	0	exodeoxyribonuclease VII small subunit	168	2	Link to NCBI
NC_007516.1	GeneID:3736304	CDS	Syncc9605_1369	Syncc9605_1369	gTSS-1284495	1283779	-	41	72	13	67	16	hypothetical protein	168	29	Link to NCBI
NC_007516.1	GeneID:3735942	CDS	Syncc9605_1387	Syncc9605_1387	gTSS-1303748	1303380	-	34	63	26	56	23	hypothetical protein	168	49	Link to NCBI
NC_007516.1	GeneID:3737439	CDS	ycf4	Syncc9605_1991	None	1809070	-	0	91	29	29	19	photosystem I assembly protein Ycf4	168	48	Link to NCBI
NC_007516.1	GeneID:3736397	CDS	accB	Syncc9605_0034	None	33609	+	0	64	23	59	21	biotin carboxyl carrier protein	167	44	Link to NCBI
NC_007516.1	GeneID:3737065	CDS	Syncc9605_0613	Syncc9605_0613	None	593663	+	0	70	18	59	20	hypothetical protein	167	38	Link to NCBI
NC_007516.1	GeneID:3735722	CDS	degT	Syncc9605_0214	gTSS-223271	222030	-	26	72	18	58	18	pleiotropic regulatory protein	166	36	Link to NCBI
NC_007516.1	GeneID:3735690	CDS	tatC	Syncc9605_0630	gTSS-609281	608439	-	34	81	4	79	2	Sec-independent protein translocase TatC	166	6	Link to NCBI
NC_007516.1	GeneID:3735896	CDS	aroA	Syncc9605_1131	gTSS-1063599	1062259	-	53	62	13	84	7	3-phosphoshikimate 1-carboxyvinyltransferase	166	20	Link to NCBI
NC_007516.1	GeneID:3735762	CDS	Syncc9605_0153	Syncc9605_0153	gTSS+155973	155973	+	61	78	23	45	19	CPA2 family Na+/H+ antiporter	165	42	Link to NCBI
NC_007516.1	GeneID:3736078	CDS	Syncc9605_0652	Syncc9605_0652	gTSS+627444	627444	+	34	62	17	74	12	nucleotide-binding protein	165	29	Link to NCBI
NC_007516.1	GeneID:3736627	CDS	fabH	Syncc9605_2386	gTSS+2200434	2200434	+	63	70	4	85	6	3-oxoacyl-ACP synthase	165	10	Link to NCBI
NC_007516.1	GeneID:3735873	CDS	recJ	Syncc9605_1318	gTSS-1232761	1230840	-	66	79	4	79	3	exonuclease RecJ	165	7	Link to NCBI
NC_007516.1	GeneID:3736869	CDS	Syncc9605_1572	Syncc9605_1572	gTSS+1443564	1443564	+	67	82	4	73	5	hypothetical protein	164	9	Link to NCBI
NC_007516.1	GeneID:3735906	CDS	Syncc9605_1141	Syncc9605_1141	gTSS-1073681	1073209	-	70	78	11	68	7	bacterioferritin comigratory protein	164	18	Link to NCBI
NC_007516.1	GeneID:3736072	CDS	Syncc9605_0646	Syncc9605_0646	None	621891	-	0	60	1	99	3	short chain dehydrogenase	163	4	Link to NCBI
NC_007516.1	GeneID:3736970	CDS	Syncc9605_2266	Syncc9605_2266	None	2077789	-	0	77	13	63	10	ATPase	163	23	Link to NCBI
NC_007516.1	GeneID:3735728	CDS	hisB	Syncc9605_0220	gTSS+226681	226681	+	33	56	11	74	21	imidazoleglycerol-phosphate dehydratase	162	32	Link to NCBI
NC_007516.1	GeneID:3736496	CDS	rbfA	Syncc9605_2350	None	2162159	+	0	48	8	92	14	ribosome-binding factor A	162	22	Link to NCBI
NC_007516.1	GeneID:3735323	CDS	SSADH	Syncc9605_0497	gTSS-487922	486526	-	28	71	11	69	11	orthology of SynPCC7002_A2771, succinic semialdehyde dehydrogenase(SSADH)	162	22	Link to NCBI
NC_007516.1	GeneID:3737522	CDS	dcd	Syncc9605_0272	None	277936	+	0	71	3	80	7	deoxycytidine triphosphate deaminase	161	10	Link to NCBI
NC_007516.1	GeneID:3737633	CDS	unk2	Syncc9605_0450	gTSS+442403	442403	+	51	70	10	72	9	hypothetical protein	161	19	Link to NCBI
NC_007516.1	GeneID:3735513	CDS	mgtE	Syncc9605_1879	gTSS+1707660	1707660	+	47	57	11	80	13	CBS	161	24	Link to NCBI
NC_007516.1	GeneID:3735801	CDS	hisD	Syncc9605_2070	gTSS+1893361	1893361	+	24	77	12	63	9	histidinol dehydrogenase	161	21	Link to NCBI
NC_007516.1	GeneID:3736394	CDS	Syncc9605_0031	Syncc9605_0031	gTSS-31982	30924	-	19	66	11	71	13	thiamine-monophosphate kinase	161	24	Link to NCBI
NC_007516.1	GeneID:3736360	CDS	Syncc9605_0891	Syncc9605_0891	None	861442	+	0	66	13	67	14	hypothetical protein	160	27	Link to NCBI
NC_007516.1	GeneID:3736616	CDS	cytM	Syncc9605_1948	gTSS+1767760	1767760	+	25	81	8	61	10	cytochrome cM	160	18	Link to NCBI
NC_007516.1	GeneID:3735809	CDS	rimP	Syncc9605_2078	None	1900076	+	0	54	30	47	29	hypothetical protein	160	59	Link to NCBI
NC_007516.1	GeneID:3736325	CDS	Syncc9605_2680	Syncc9605_2680	None	2492611	-	0	142	0	17	1	hypothetical protein	160	1	Link to NCBI
NC_007516.1	GeneID:3735736	CDS	pgm	Syncc9605_0228	None	235107	-	0	58	14	76	11	phosphoglucomutase/phosphomannomutase	159	25	Link to NCBI
NC_007516.1	GeneID:3736366	CDS	ribF	Syncc9605_0897	None	865208	-	0	80	1	77	1	FMN adenylyltransferase / riboflavin kinase	159	2	Link to NCBI
NC_007516.1	GeneID:3735361	CDS	Syncc9605_1919	Syncc9605_1919	gTSS+1741377	1741377	+	17	66	14	63	15	glucose 6-phosphate dehydrogenase effector OpcA	158	29	Link to NCBI
NC_007516.1	GeneID:3737049	CDS	Syncc9605_1681	Syncc9605_1681	gTSS-1543661	1542090	-	30	61	10	75	12	carotenoid isomerase	158	22	Link to NCBI
NC_007516.1	GeneID:3737538	CDS	aroC	Syncc9605_0304	gTSS-308455	307347	-	71	89	23	29	16	chorismate synthase	157	39	Link to NCBI
NC_007516.1	GeneID:3737492	CDS	rnpA	Syncc9605_0579	None	563329	-	0	90	22	39	6	ribonuclease P protein component of ribozyme	157	28	Link to NCBI
NC_007516.1	GeneID:3737048	CDS	Syncc9605_1680	Syncc9605_1680	gTSS-1542067	1541770	-	83	64	4	84	5	hypothetical protein	157	9	Link to NCBI
NC_007516.1	GeneID:3737933	CDS	alaS	Syncc9605_2518	None	2327433	-	0	43	30	53	31	alanyl-tRNA synthetase	157	61	Link to NCBI
NC_007516.1	None	ncRNA	Downstream-peptide-1a	Syn_n031	nTSS-1025867	1025788	-	38	63.5	50	35	8	Downstream-peptide-1	156.5	58	NA
NC_007516.1	GeneID:3736458	CDS	hemA	Syncc9605_1254	None	1174430	+	0	73	8	44	31	glutamyl-tRNA reductase	156	39	Link to NCBI
NC_007516.1	GeneID:3737366	CDS	scpA	Syncc9605_2403	gTSS+2215724	2215724	+	24	63	9	72	12	segregation and condensation protein A	156	21	Link to NCBI
NC_007516.1	GeneID:3735251	CDS	rpmC	Syncc9605_0368	None	373246	-	0	91	21	31	13	50S ribosomal protein L29	156	34	Link to NCBI
NC_007516.1	GeneID:3736221	CDS	spl1	Syncc9605_2279	None	2087612	-	0	62	14	66	14	cysteine desulfurase	156	28	Link to NCBI
NC_007516.1	GeneID:3736461	CDS	pgl	Syncc9605_1257	gTSS+1178429	1178429	+	14	82	4	63	6	6-phosphogluconolactonase	155	10	Link to NCBI
NC_007516.1	GeneID:3737704	CDS	Syncc9605_1509	Syncc9605_1509	gTSS+1399349	1399349	+	65	72	9	66	8	hypothetical protein	155	17	Link to NCBI
NC_007516.1	GeneID:3737487	CDS	Syncc9605_0574	Syncc9605_0574	gTSS-559654	559478	-	37	69	2	81	3	hypothetical protein	155	5	Link to NCBI
NC_007516.1	GeneID:3736068	tRNA	tRNA-Trp1	Syncc9605_R0026	None	620089	-	0	17	9	79	50	tRNA-Trp	155	59	Link to NCBI
NC_007516.1	GeneID:3735755	CDS	hisI	Syncc9605_1004	gTSS-952606	951915	-	37	58	18	59	20	bifunctional phosphoribosyl-AMP cyclohydrolase/phosphoribosyl-ATP pyrophosphatase	155	38	Link to NCBI
NC_007516.1	GeneID:3736663	CDS	Syncc9605_0531	Syncc9605_0531	gTSS+519891	519891	+	46	69	12	63	10	hypothetical protein	154	22	Link to NCBI
NC_007516.1	GeneID:3737173	CDS	Syncc9605_1764	Syncc9605_1764	None	1610308	+	0	62	8	75	9	histone deacetylase/AcuC/AphA family protein	154	17	Link to NCBI
NC_007516.1	GeneID:3737006	CDS	Syncc9605_1215	Syncc9605_1215	gTSS-1135827	1134550	-	60	62	1	87	4	Zn-dependent peptidase	154	5	Link to NCBI
NC_007516.1	GeneID:3737083	CDS	Syncc9605_2562	Syncc9605_2562	gTSS-2379478	2379029	-	58	68	3	80	3	protein phosphatase 2A	154	6	Link to NCBI
NC_007516.1	GeneID:3736943	CDS	alsT	Syncc9605_1821	None	1660803	+	0	48	25	51	29	amino acid carrier protein	153	54	Link to NCBI
NC_007516.1	GeneID:3736498	CDS	Syncc9605_2352	Syncc9605_2352	None	2164244	+	0	68	10	66	9	hypothetical protein	153	19	Link to NCBI
NC_007516.1	GeneID:3736196	CDS	Syncc9605_0734	Syncc9605_0734	gTSS+701233	701233	+	14	43	32	44	33	hypothetical protein	152	65	Link to NCBI
NC_007516.1	GeneID:3736036	CDS	clpS	Syncc9605_1444	gTSS+1355255	1355255	+	43	63	4	80	5	ATP-dependent Clp protease adaptor	152	9	Link to NCBI
NC_007516.1	GeneID:3735550	CDS	Syncc9605_1630	Syncc9605_1630	gTSS+1500686	1500686	+	17	55	13	61	23	hypothetical protein	152	36	Link to NCBI
NC_007516.1	GeneID:3735606	CDS	msrA	Syncc9605_1148	gTSS-1079444	1078716	-	87	92	17	33	10	peptide methionine sulfoxide reductase	152	27	Link to NCBI
NC_007516.1	GeneID:3736622	CDS	Syncc9605_2381	Syncc9605_2381	gTSS-2196308	2193955	-	59	50	10	78	14	heavy metal translocating P-type ATPase	152	24	Link to NCBI
NC_007516.1	GeneID:3736932	tRNA	tRNA-Ile2	Syncc9605_R0017	None	475473	+	0	38	100	5	7.5	tRNA-Ile	150.5	107.5	Link to NCBI
NC_007516.1	GeneID:3735374	CDS	glyQ	Syncc9605_0812	gTSS+775557	775557	+	42	59	17	59	15	glycyl-tRNA synthetase subunit alpha	150	32	Link to NCBI
NC_007516.1	GeneID:3736926	CDS	ctpA	Syncc9605_0484	gTSS-470376	469065	-	22	43	26	50	31	carboxyl-terminal protease	150	57	Link to NCBI
NC_007516.1	GeneID:3736680	tRNA	tRNA-Ile1	Syncc9605_R0050	None	2139314	-	0	38	99	5	7.5	tRNA-Ile	149.5	106.5	Link to NCBI
NC_007516.1	GeneID:3735720	CDS	Syncc9605_0212	Syncc9605_0212	gTSS+220041	220041	+	25	58	16	61	14	NUDIX hydrolase	149	30	Link to NCBI
NC_007516.1	GeneID:3737958	CDS	dnaB	Syncc9605_2543	None	2360312	+	0	77	2	64	6	primary replicative DNA helicase	149	8	Link to NCBI
NC_007516.1	None	CDS	Syn_n083	Syn_n083	gTSS+2491061	2491061	+	73	78	4	66	1	hypothetical protein	149	5	NA
NC_007516.1	GeneID:3735856	CDS	Syncc9605_1301	Syncc9605_1301	gTSS-1217118	1216612	-	66	85	9	52	3	hypothetical protein	149	12	Link to NCBI
NC_007516.1	GeneID:3737852	CDS	Syncc9605_2448	Syncc9605_2448	None	2252484	+	0	50.17	22	60	15	hypothetical protein	147.17	37	Link to NCBI
NC_007516.1	GeneID:3736212	CDS	ham1	Syncc9605_0750	gTSS-716107	715508	-	29	55	5	73	14	Ham1 protein-like	147	19	Link to NCBI
NC_007516.1	GeneID:3737532	CDS	Syncc9605_0282	Syncc9605_0282	gTSS+288285	288285	+	29	59	21	48	18	hypothetical protein	146	39	Link to NCBI
NC_007516.1	GeneID:3735334	CDS	dnaJ	Syncc9605_0506	gTSS+497705	497705	+	44	62	10	64	10	molecular chaperone DnaJ	146	20	Link to NCBI
NC_007516.1	GeneID:3736101	CDS	surE	Syncc9605_0899	None	866749	-	0	55	17	58	16	stationary phase survival protein SurE	146	33	Link to NCBI
NC_007516.1	GeneID:3736940	CDS	Syncc9605_1818	Syncc9605_1818	gTSS-1656688	1656033	-	31	81	15	39	11	hypothetical protein	146	26	Link to NCBI
NC_007516.1	GeneID:3736216	CDS	def	Syncc9605_2274	gTSS-2083225	2082603	-	55	76	6	57	7	peptide deformylase	146	13	Link to NCBI
NC_007516.1	GeneID:3737821	CDS	ureC	Syncc9605_2627	None	2436939	+	0	58	13	59	15	urease subunit alpha	145	28	Link to NCBI
NC_007516.1	GeneID:3737523	CDS	thyX	Syncc9605_0273	None	278537	-	0	68	6	65	6	thymidylate synthase	145	12	Link to NCBI
NC_007516.1	GeneID:3737967	CDS	ligA	Syncc9605_2552	None	2367605	+	0	59	18	54	13	NAD-dependent DNA ligase LigA	144	31	Link to NCBI
NC_007516.1	GeneID:3737317	CDS	chlG	Syncc9605_0806	None	771283	-	0	60	14	53	17	bacteriochlorophyll/chlorophyll a synthase	144	31	Link to NCBI
NC_007516.1	GeneID:3736645	CDS	Syncc9605_2016	Syncc9605_2016	None	1835501	+	0	48	19	52.83	24	MFS superfamily transporter	143.83	43	Link to NCBI
NC_007516.1	GeneID:3736155	CDS	Syncc9605_0208	Syncc9605_0208	gTSS+214995	214995	+	22	62	16	48	17	ABC transporter	143	33	Link to NCBI
NC_007516.1	GeneID:3736024	CDS	scpB	Syncc9605_1432	gTSS+1345754	1345754	+	20	71	4	63	5	condensin subunit ScpB	143	9	Link to NCBI
NC_007516.1	GeneID:3736944	CDS	Syncc9605_1822	Syncc9605_1822	None	1662268	-	0	16	2	105	20	hypothetical protein	143	22	Link to NCBI
NC_007516.1	GeneID:3737247	CDS	Syncc9605_0122	Syncc9605_0122	gTSS+118429	118429	+	22	59	20	50	13	hypothetical protein	142	33	Link to NCBI
NC_007516.1	GeneID:3736923	CDS	Syncc9605_1184	Syncc9605_1184	None	1109966	-	0	58	7	69	8	hypothetical protein	142	15	Link to NCBI
NC_007516.1	GeneID:3735661	CDS	Syncc9605_1969	Syncc9605_1969	gTSS-1791179	1789843	-	24	44	26	51	21	sodium-dependent transporter	142	47	Link to NCBI
NC_007516.1	None	ncRNA	Downstream-peptide-1d	Syn_n008	nTSS+518898	518898	+	112.5	108.5	19.5	11	2	Downstream-peptide-1	141	21.5	NA
NC_007516.1	GeneID:3735743	CDS	Syncc9605_0992	Syncc9605_0992	gTSS+945394	945394	+	68	56	7	71	7	hypothetical protein	141	14	Link to NCBI
NC_007516.1	GeneID:3735271	CDS	Syncc9605_1024	Syncc9605_1024	None	971372	+	0	54	20	54	13	hypothetical protein	141	33	Link to NCBI
NC_007516.1	GeneID:3737276	CDS	Syncc9605_1908	Syncc9605_1908	gTSS+1730632	1730632	+	13	84	17	36	4	hypothetical protein	141	21	Link to NCBI
NC_007516.1	GeneID:3736220	CDS	Syncc9605_2278	Syncc9605_2278	gTSS+2087188	2087188	+	13	71	6	64	0	hypothetical protein	141	6	Link to NCBI
NC_007516.1	GeneID:3737872	CDS	rplL	Syncc9605_2468	None	2274384	-	0	30	34	37	40	50S ribosomal protein L7/L12	141	74	Link to NCBI
NC_007516.1	GeneID:3736838	CDS	mcrA	Syncc9605_0346	gTSS+360875	360875	+	57	81	2	57	0	HNH nuclease	140	2	Link to NCBI
NC_007516.1	GeneID:3736158	CDS	pyrE	Syncc9605_0231	gTSS-239467	238872	-	40	60	10	65	5	orotate phosphoribosyltransferase	140	15	Link to NCBI
NC_007516.1	GeneID:3735260	CDS	Syncc9605_1013	Syncc9605_1013	None	961742	-	0	19	8	68	45	hypothetical protein	140	53	Link to NCBI
NC_007516.1	GeneID:3735887	CDS	Syncc9605_1198	Syncc9605_1198	gTSS-1121461	1120427	-	50	67	13	55	5	tRNA 2-selenouridine synthase	140	18	Link to NCBI
NC_007516.1	GeneID:3735986	CDS	sat	Syncc9605_0300	None	303057	+	0	25	14	86	14	sulfate adenylyltransferase	139	28	Link to NCBI
NC_007516.1	GeneID:3735378	CDS	glgB	Syncc9605_0815	None	780710	+	0	48	17	49	25	glycogen debranching protein GlgX	139	42	Link to NCBI
NC_007516.1	GeneID:3736437	CDS	leuB	Syncc9605_1865	gTSS-1696623	1695528	-	53	59	4	73	3	3-isopropylmalate dehydrogenase	139	7	Link to NCBI
NC_007516.1	GeneID:3735626	CDS	kaiB	Syncc9605_2125	gTSS-1949572	1948818	-	15	51	2	78	8	circadian clock protein KaiB	139	10	Link to NCBI
NC_007516.1	GeneID:3735574	CDS	mrcB	Syncc9605_0050	None	47206	+	0	56	9	62	11	peptidoglycan glycosyltransferase	138	20	Link to NCBI
NC_007516.1	GeneID:3737577	CDS	Syncc9605_0588	Syncc9605_0588	gTSS+570296	570296	+	16	49	40	27	22	hypothetical protein	138	62	Link to NCBI
NC_007516.1	GeneID:3736241	CDS	Syncc9605_0868	Syncc9605_0868	None	839157	+	0	111	11	8	8	tRNA/rRNA methyltransferase (SpoU)	138	19	Link to NCBI
NC_007516.1	GeneID:3735693	CDS	psaJ	Syncc9605_0633	None	611708	-	0	7	8	20	103	photosystem I reaction center subunit IX	138	111	Link to NCBI
NC_007516.1	GeneID:3737318	CDS	Syncc9605_0807	Syncc9605_0807	gTSS-772484	772248	-	75	65	7	62	4	hypothetical protein	138	11	Link to NCBI
NC_007516.1	GeneID:3736008	CDS	Syncc9605_1265	Syncc9605_1265	gTSS-1185781	1184611	-	22	61	6	66	5	hypothetical protein	138	11	Link to NCBI
NC_007516.1	GeneID:3736276	CDS	Syncc9605_2089	Syncc9605_2089	gTSS+1913970	1913970	+	33	47	8	71.5	11	SPFH domain-containing protein/band 7 family protein	137.5	19	Link to NCBI
NC_007516.1	GeneID:3736449	CDS	Syncc9605_1245	Syncc9605_1245	gTSS+1166944	1166944	+	32	59	12	58	8	hypothetical protein	137	20	Link to NCBI
NC_007516.1	GeneID:3735270	CDS	Syncc9605_1023	Syncc9605_1023	gTSS-971302	970841	-	47	60	10	60	7	hypothetical protein	137	17	Link to NCBI
NC_007516.1	GeneID:3736903	CDS	dnaA	Syncc9605_0973	gTSS+927702	927702	+	14	42	5	68	21	chromosome replication initiator DnaA	136	26	Link to NCBI
NC_007516.1	GeneID:3735835	CDS	Syncc9605_1242	Syncc9605_1242	None	1162170	+	0	56	10	61	9	peptidase U32 family protein	136	19	Link to NCBI
NC_007516.1	GeneID:3736986	CDS	Syncc9605_1540	Syncc9605_1540	gTSS+1416975	1416975	+	33	67	1	67	1	hypothetical protein	136	2	Link to NCBI
NC_007516.1	GeneID:3737069	CDS	Syncc9605_0617	Syncc9605_0617	gTSS-597671	596904	-	44	69	9	50	8	3-oxoacyl-ACP reductase	136	17	Link to NCBI
NC_007516.1	GeneID:3736895	CDS	Syncc9605_0965	Syncc9605_0965	gTSS-921416	921002	-	63	63	3	66	4	endoribonuclease L-PSP	136	7	Link to NCBI
NC_007516.1	GeneID:3736452	CDS	ccsA	Syncc9605_1248	None	1169335	+	0	36	24	47	28	heme transporter	135	52	Link to NCBI
NC_007516.1	GeneID:3736960	CDS	msrB-2	Syncc9605_2257	gTSS-2072202	2071782	-	35	47	13	63	12	methionine sulfoxide reductase B	135	25	Link to NCBI
NC_007516.1	GeneID:3736387	CDS	dnaJ	Syncc9605_0024	None	24733	+	0	33	24	48.5	29	molecular chaperone DnaJ	134.5	53	Link to NCBI
NC_007516.1	GeneID:3735330	CDS	aroQ	Syncc9605_0502	gTSS+494381	494381	+	24	62	6	60	6	3-dehydroquinate dehydratase	134	12	Link to NCBI
NC_007516.1	GeneID:3737624	CDS	Syncc9605_0987	Syncc9605_0987	gTSS+942953	942953	+	54	63	6	58	7	hypothetical protein	134	13	Link to NCBI
NC_007516.1	GeneID:3735991	CDS	Syncc9605_1612	Syncc9605_1612	gTSS-1482251	1481299	-	41	64	7	56	7	cell envelope-related function transcriptional attenuator	134	14	Link to NCBI
NC_007516.1	GeneID:3735586	CDS	dnaK	Syncc9605_2160	gTSS+1975604	1975604	+	65	72	3	54	4	molecular chaperone DnaK	133	7	Link to NCBI
NC_007516.1	GeneID:3736731	CDS	Syncc9605_0409	Syncc9605_0409	gTSS-411048	409394	-	24	61	5	62	5	hypothetical protein	133	10	Link to NCBI
NC_007516.1	GeneID:3736468	CDS	citT-2	Syncc9605_2312	None	2118906	+	0	59	4	65	4	DASS family sodium/sulfate transporter	132	8	Link to NCBI
NC_007516.1	GeneID:3736759	CDS	Syncc9605_0514	Syncc9605_0514	None	505463	-	0	61	7	58	6	ATPase	132	13	Link to NCBI
NC_007516.1	GeneID:3735584	CDS	Syncc9605_0060	Syncc9605_0060	gTSS+55899	55899	+	26	48	21	50	12	glycosyltransferase	131	33	Link to NCBI
NC_007516.1	GeneID:3737107	CDS	acpP	Syncc9605_2212	gTSS+2023539	2023539	+	50	51	14	56	10	acyl carrier protein	131	24	Link to NCBI
NC_007516.1	GeneID:3736469	CDS	Syncc9605_2313	Syncc9605_2313	gTSS+2120738	2120738	+	14	58	11	56	6	Trk family sodium transporter	131	17	Link to NCBI
NC_007516.1	GeneID:3736474	CDS	Syncc9605_2318	Syncc9605_2318	gTSS+2124768	2124768	+	61	64	6	57	4	hypothetical protein	131	10	Link to NCBI
NC_007516.1	GeneID:3735748	CDS	Syncc9605_0997	Syncc9605_0997	gTSS-948134	947877	-	53	55	9	63	4	hypothetical protein	131	13	Link to NCBI
NC_007516.1	GeneID:3736359	CDS	trmD	Syncc9605_0890	None	860233	+	0	55	12	54	9	tRNA (Guanine37-N(1)-) methyltransferase	130	21	Link to NCBI
NC_007516.1	GeneID:3735721	CDS	Syncc9605_0213	Syncc9605_0213	None	220618	+	0	56	10	53	9	deoxyribodipyrimidine photo-lyase type I	128	19	Link to NCBI
NC_007516.1	GeneID:3736614	CDS	hisH	Syncc9605_1946	None	1766426	+	0	36	5	62	25	imidazole glycerol phosphate synthase subunit HisH	128	30	Link to NCBI
NC_007516.1	GeneID:3736763	CDS	Syncc9605_0518	Syncc9605_0518	gTSS-510470	509952	-	28	67	3	53	5	hypothetical protein	128	8	Link to NCBI
NC_007516.1	GeneID:3736133	CDS	Syncc9605_1350	Syncc9605_1350	None	1263163	-	0	120	4	2	2	hypothetical protein	128	6	Link to NCBI
NC_007516.1	None	CDS	Syn_n022	Syn_n022	gTSS-914256	914055	-	66.5	73	4.5	45	5	hypothetical protein	127.5	9.5	NA
NC_007516.1	GeneID:3736568	CDS	Syncc9605_0380	Syncc9605_0380	None	381533	+	0	105	7	15	0	hypothetical protein	127	7	Link to NCBI
NC_007516.1	GeneID:3735945	CDS	ribBA	Syncc9605_1390	None	1305625	+	0	60	5	57	5	bifunctional 3,4-dihydroxy-2-butanone 4-phosphate synthase/GTP cyclohydrolase II/unknown domain fusion protein	127	10	Link to NCBI
NC_007516.1	GeneID:3735508	CDS	Syncc9605_1529	Syncc9605_1529	gTSS+1409842	1409842	+	40	47	16	47	17	cytochrome P450 family protein	127	33	Link to NCBI
NC_007516.1	GeneID:3737711	CDS	gmd	Syncc9605_2035	None	1853214	+	0	60	7	57	3	dTDP-glucose 4,6-dehydratase	127	10	Link to NCBI
NC_007516.1	GeneID:3737395	CDS	Syncc9605_2662	Syncc9605_2662	gTSS+2471333	2471333	+	41	52	7	57	11	major facilitator superfamily permease	127	18	Link to NCBI
NC_007516.1	None	ncRNA	6S	Syn_n040	None	1358245	-	0	11	63	6	47	6S	127	110	NA
NC_007516.1	GeneID:3736939	CDS	rsfS	Syncc9605_1817	gTSS-1656104	1655684	-	26	67	3	54	3	Iojap-related protein	127	6	Link to NCBI
NC_007516.1	GeneID:3735522	CDS	Syncc9605_1888	Syncc9605_1888	None	1713487	-	0	57	7	59	4	hypothetical protein	127	11	Link to NCBI
NC_007516.1	GeneID:3736379	CDS	infA	Syncc9605_1982	gTSS-1802758	1802460	-	39	36	3	80	8	translation initiation factor 1	127	11	Link to NCBI
NC_007516.1	GeneID:3735772	CDS	Syncc9605_0163	Syncc9605_0163	gTSS-167964	166756	-	16	56	6	57	7	hypothetical protein	126	13	Link to NCBI
NC_007516.1	None	CDS	Syn_n026	Syn_n026	gTSS-1001836	1001696	-	52	75	2	48	1	adenylosuccinate lyase	126	3	NA
NC_007516.1	GeneID:3736697	CDS	hupE	Syncc9605_1592	gTSS-1464306	1463533	-	36	41	18	49	18	hydrogenase accessory protein	126	36	Link to NCBI
NC_007516.1	None	CDS	Syn_n009	Syn_n009	None	518992	+	0	13	5	91	16	hypothetical protein	125	21	NA
NC_007516.1	GeneID:3735379	CDS	Syncc9605_0816	Syncc9605_0816	None	782927	+	0	43	20	42	20	hypothetical protein	125	40	Link to NCBI
NC_007516.1	GeneID:3736274	CDS	sdhA	Syncc9605_2087	None	1911043	+	0	47	3	70	5	succinate dehydrogenase flavoprotein subunit	125	8	Link to NCBI
NC_007516.1	GeneID:3737217	CDS	murD	Syncc9605_2153	gTSS+1971460	1971460	+	14	55	3	61	6	UDP-N-acetylmuramoyl-L-alanyl-D-glutamate synthetase	125	9	Link to NCBI
NC_007516.1	GeneID:3736336	CDS	miaA	Syncc9605_0086	None	87640	-	0	66	7	45	7	tRNA delta(2)-isopentenylpyrophosphate transferase	125	14	Link to NCBI
NC_007516.1	GeneID:3735926	CDS	argD	Syncc9605_0858	None	827248	-	0	43	16	43	23	acetylornithine aminotransferase	125	39	Link to NCBI
NC_007516.1	GeneID:3736445	CDS	Syncc9605_1873	Syncc9605_1873	gTSS-1703194	1702636	-	48	60	5	55	5	hypothetical protein	125	10	Link to NCBI
NC_007516.1	GeneID:3736839	CDS	prfA	Syncc9605_0347	None	361397	-	0	48	5	62	9	peptide chain release factor 1	124	14	Link to NCBI
NC_007516.1	None	CDS	Syn_n045	Syn_n045	gTSS-1416808	1416623	-	63	63	5	56	0	hypothetical protein	124	5	NA
NC_007516.1	GeneID:3737826	CDS	Syncc9605_2632	Syncc9605_2632	gTSS-2442129	2440815	-	49	56	9	52	7	allantoate amidohydrolase	124	16	Link to NCBI
NC_007516.1	GeneID:3737815	CDS	Syncc9605_0075	Syncc9605_0075	None	74004	+	0	34	15	60	14	hypothetical protein	123	29	Link to NCBI
NC_007516.1	GeneID:3737928	CDS	speA	Syncc9605_2513	None	2319084	+	0	39	23	45	16	arginine decarboxylase	123	39	Link to NCBI
NC_007516.1	GeneID:3736720	CDS	Syncc9605_0398	Syncc9605_0398	None	399534	-	0	49	5	62	7	anthranilate synthase, component I	123	12	Link to NCBI
NC_007516.1	GeneID:3737572	CDS	sppA	Syncc9605_0583	gTSS-565820	564992	-	24	34	20	48	21	signal peptide peptidase A	123	41	Link to NCBI
NC_007516.1	GeneID:3735500	CDS	Syncc9605_1521	Syncc9605_1521	gTSS-1407338	1406858	-	89	94	13	12	4	hypothetical protein	123	17	Link to NCBI
NC_007516.1	GeneID:3737245	CDS	Syncc9605_0120	Syncc9605_0120	None	117063	+	0	23	38	29	32	peptidase M20D, amidohydrolase	122	70	Link to NCBI
NC_007516.1	None	CDS	Syn_n041	Syn_n041	gTSS+1378346	1378346	+	55	53	10	54	5	adenylosuccinate lyase	122	15	NA
NC_007516.1	GeneID:3737708	CDS	Syncc9605_2032	Syncc9605_2032	gTSS+1850741	1850741	+	20	63	7	46	6	glucose-1-phosphate thymidylyltransferase	122	13	Link to NCBI
NC_007516.1	GeneID:3737014	CDS	tsf	Syncc9605_1223	None	1141480	+	0	42	14	54	11	elongation factor Ts	121	25	Link to NCBI
NC_007516.1	GeneID:3737783	CDS	Syncc9605_1071	Syncc9605_1071	None	1012181	-	0	58	8	48	7	hypothetical protein	121	15	Link to NCBI
NC_007516.1	GeneID:3736782	CDS	Syncc9605_1560	Syncc9605_1560	None	1435277	-	0	51	7	57	6	hypothetical protein	121	13	Link to NCBI
NC_007516.1	GeneID:3735699	CDS	bioF	Syncc9605_2048	gTSS+1869702	1869702	+	59	89	3	26	2	8-amino-7-oxononanoate synthase	120	5	Link to NCBI
NC_007516.1	GeneID:3736814	CDS	pcrA	Syncc9605_1651	None	1519426	-	0	60	4	52	4	DNA helicase/exodeoxyribonuclease V, beta subunit	120	8	Link to NCBI
NC_007516.1	GeneID:3736171	CDS	purH	Syncc9605_0243	None	250916	+	0	55	8.25	44	12	bifunctional phosphoribosylaminoimidazolecarboxamide formyltransferase/IMP cyclohydrolase	119.25	20.25	Link to NCBI
NC_007516.1	GeneID:3737256	CDS	Syncc9605_0131	Syncc9605_0131	gTSS+128814	128814	+	41	62	7	45	5	hypothetical protein	119	12	Link to NCBI
NC_007516.1	GeneID:3736193	CDS	tatA	Syncc9605_0264	None	272954	+	0	47	3	54	15	twin-arginine translocation protein TatA	119	18	Link to NCBI
NC_007516.1	None	CDS	Syn_n064	Syn_n064	gTSS+1731274	1731274	+	59	64	5	49	1	hypothetical protein	119	6	NA
NC_007516.1	GeneID:3736423	CDS	Syncc9605_1487	Syncc9605_1487	None	1386140	-	0	41	5	67	6	ATPase	119	11	Link to NCBI
NC_007516.1	GeneID:3737696	CDS	Syncc9605_1501	Syncc9605_1501	gTSS+1394934	1394934	+	56	57	0	61	0	hypothetical protein	118	0	Link to NCBI
NC_007516.1	GeneID:3735651	CDS	Syncc9605_1959	Syncc9605_1959	None	1776274	+	0	47	10	51	10	ABC transporter substrate-binding protein	118	20	Link to NCBI
NC_007516.1	GeneID:3736302	CDS	dacB	Syncc9605_1367	None	1281906	-	0	51	8	48	11	D-alanyl-D-alanine carboxypeptidase/D-alanyl-D-alanine-endopeptidase	118	19	Link to NCBI
NC_007516.1	GeneID:3735692	CDS	gmk	Syncc9605_0632	gTSS+611019	611019	+	36	50	10	49	8	guanylate kinase	117	18	Link to NCBI
NC_007516.1	GeneID:3737519	CDS	Syncc9605_0269	Syncc9605_0269	gTSS-276403	275673	-	35	57	4	52	4	Crp/Fnr family transcriptional regulator	117	8	Link to NCBI
NC_007516.1	GeneID:3736597	CDS	Syncc9605_0672	Syncc9605_0672	gTSS-644720	643566	-	30	48	15.5	37.5	15.17	hypothetical protein	116.17	30.67	Link to NCBI
NC_007516.1	GeneID:3737547	CDS	rne	Syncc9605_0313	None	318140	+	0	47	5	59	5	RNAse E	116	10	Link to NCBI
NC_007516.1	GeneID:3737550	CDS	pheA	Syncc9605_0316	gTSS+321238	321238	+	64	68	0	48	0	prephenate dehydratase	116	0	Link to NCBI
NC_007516.1	GeneID:3736391	CDS	murB	Syncc9605_0028	gTSS-28312	27341	-	15	53	7	49	7	UDP-N-acetylenolpyruvoylglucosamine reductase	116	14	Link to NCBI
NC_007516.1	GeneID:3736507	CDS	Syncc9605_0410	Syncc9605_0410	None	410751	-	0	52	4	54	6	hypothetical protein	116	10	Link to NCBI
NC_007516.1	GeneID:3736793	CDS	Syncc9605_1033	Syncc9605_1033	None	984708	-	0	45	6	58	7	hypothetical protein	116	13	Link to NCBI
NC_007516.1	GeneID:3736689	CDS	Syncc9605_2336	Syncc9605_2336	gTSS-2150577	2149633	-	29	48	12	46	10	thioredoxin	116	22	Link to NCBI
NC_007516.1	GeneID:3737121	CDS	hisZ	Syncc9605_1402	None	1317255	+	0	46	21	29	19	ATP phosphoribosyltransferase	115	40	Link to NCBI
NC_007516.1	GeneID:3736860	CDS	Syncc9605_1849	Syncc9605_1849	None	1684974	+	0	33	2	63	17	small mechanosensitive ion channel	115	19	Link to NCBI
NC_007516.1	GeneID:3736327	CDS	mraY	Syncc9605_2682	None	2493293	+	0	46	11	42	16	phospho-N-acetylmuramoyl-pentapeptide-transferase	115	27	Link to NCBI
NC_007516.1	GeneID:3737352	CDS	Syncc9605_0686	Syncc9605_0686	gTSS+657801	657801	+	46	56	5	50	3	hypothetical protein	114	8	Link to NCBI
NC_007516.1	GeneID:3737012	CDS	Syncc9605_1221	Syncc9605_1221	None	1139616	+	0	56	4	50	4	glycosyltransferase	114	8	Link to NCBI
NC_007516.1	GeneID:3735993	CDS	malQ	Syncc9605_1614	None	1483372	+	0	47	13	46	8	4-alpha-glucanotransferase	114	21	Link to NCBI
NC_007516.1	GeneID:3737811	CDS	Syncc9605_0071	Syncc9605_0071	None	69541	-	0	50	6	50	8	aspartate kinase	114	14	Link to NCBI
NC_007516.1	None	CDS	Syn_n030	Syn_n030	gTSS-1022315	1022136	-	117	67	0	47	0	hypothetical protein	114	0	NA
NC_007516.1	GeneID:3737701	CDS	Syncc9605_1506	Syncc9605_1506	gTSS-1398289	1398031	-	30	57	6	46	5	hypothetical protein	114	11	Link to NCBI
NC_007516.1	GeneID:3737866	CDS	Syncc9605_2462	Syncc9605_2462	gTSS-2269114	2268359	-	29	40	16	43	15	hypothetical protein	114	31	Link to NCBI
NC_007516.1	GeneID:3737886	CDS	recN	Syncc9605_2692	gTSS-2506769	2505072	-	17	47	6	51	10	DNA repair protein RecN	114	16	Link to NCBI
NC_007516.1	GeneID:3736867	CDS	Syncc9605_1570	Syncc9605_1570	None	1441964	+	0	41	8.5	49.5	14.67	hypothetical protein	113.67	23.17	Link to NCBI
NC_007516.1	GeneID:3736152	CDS	ndhJ	Syncc9605_0205	None	212182	+	0	43	20	32	18	NADH dehydrogenase subunit J	113	38	Link to NCBI
NC_007516.1	GeneID:3735877	CDS	ispE	Syncc9605_1188	gTSS+1112159	1112159	+	16	62	6	42	3	4-diphosphocytidyl-2-C-methyl-D-erythritol kinase	113	9	Link to NCBI
NC_007516.1	GeneID:3736089	CDS	Syncc9605_1326	Syncc9605_1326	None	1240856	-	0	61	6	41	5	peptidoglycan-binding LysM	113	11	Link to NCBI
NC_007516.1	GeneID:3736527	CDS	Syncc9605_2363	Syncc9605_2363	None	2172382	-	0	33	18	41	21	hypothetical protein	113	39	Link to NCBI
NC_007516.1	GeneID:3737308	CDS	mqo	Syncc9605_0797	None	761428	+	0	49	3	55.5	5	malate:quinone oxidoreductase	112.5	8	Link to NCBI
NC_007516.1	GeneID:3735432	CDS	cpeZ	Syncc9605_0430	None	426701	+	0	44	3	62	3	bilin biosynthesis protein cpeZ	112	6	Link to NCBI
NC_007516.1	GeneID:3737360	CDS	Syncc9605_2397	Syncc9605_2397	None	2209010	+	0	44	13	42	13	hypothetical protein	112	26	Link to NCBI
NC_007516.1	GeneID:3737882	CDS	purT	Syncc9605_2688	None	2497074	+	0	40	14	38	20	phosphoribosylglycinamide formyltransferase 2	112	34	Link to NCBI
NC_007516.1	GeneID:3737416	CDS	Syncc9605_0336	Syncc9605_0336	None	347824	-	0	37	5	62	8	RND family multidrug efflux transporter	112	13	Link to NCBI
NC_007516.1	GeneID:3735914	CDS	Syncc9605_0847	Syncc9605_0847	None	816282	-	0	43	9	52	8	cell division protein FtsQ	112	17	Link to NCBI
NC_007516.1	GeneID:3737372	CDS	ndhE	Syncc9605_2409	gTSS-2221144	2220792	-	23	54	2	53	3	NADH dehydrogenase subunit K	112	5	Link to NCBI
NC_007516.1	GeneID:3735318	CDS	mutM	Syncc9605_0492	None	481680	-	0	21	19	26	45	formamidopyrimidine-DNA glycosylase	111	64	Link to NCBI
NC_007516.1	GeneID:3737188	CDS	trmFO	Syncc9605_1686	None	1544632	-	0	24	17	52.5	17	tRNA (uracil-5-)-methyltransferase Gid	110.5	34	Link to NCBI
NC_007516.1	GeneID:3735454	CDS	Syncc9605_0103	Syncc9605_0103	gTSS+102419	102419	+	15	50	9	40	11	alkaline phosphatase-like protein	110	20	Link to NCBI
NC_007516.1	GeneID:3735861	CDS	Syncc9605_1306	Syncc9605_1306	None	1219978	+	0	47	3	56	4	hypothetical protein	110	7	Link to NCBI
NC_007516.1	GeneID:3737775	CDS	ruvB	Syncc9605_2304	None	2110344	+	0	44	8	51	7	recombination factor protein RarA/unknown domain fusion protein	110	15	Link to NCBI
NC_007516.1	GeneID:3736598	CDS	phhB	Syncc9605_0673	gTSS-645031	644725	-	22	33	19	42	16	pterin-4-alpha-carbinolamine dehydratase	110	35	Link to NCBI
NC_007516.1	GeneID:3736296	CDS	Syncc9605_1361	Syncc9605_1361	None	1276119	-	0	51	4	52	3	photolyase	110	7	Link to NCBI
NC_007516.1	GeneID:3736976	CDS	Syncc9605_1530	Syncc9605_1530	gTSS-1411350	1411077	-	48	49	2	56	3	hypothetical protein	110	5	Link to NCBI
NC_007516.1	GeneID:3737378	CDS	Syncc9605_2415	Syncc9605_2415	gTSS-2226856	2225240	-	17	43	14	40	13	hypothetical protein	110	27	Link to NCBI
NC_007516.1	GeneID:3736316	CDS	purU	Syncc9605_2671	gTSS-2485548	2484675	-	38	45	2	60	3	formyltetrahydrofolate deformylase	110	5	Link to NCBI
NC_007516.1	GeneID:3736774	CDS	Syncc9605_1552	Syncc9605_1552	gTSS+1429855	1429855	+	54.5	67	7	27	8	hypothetical protein	109	15	Link to NCBI
NC_007516.1	GeneID:3735551	CDS	uppS	Syncc9605_1631	gTSS+1501509	1501509	+	14	45	8	48	8	undecaprenyl pyrophosphate synthase	109	16	Link to NCBI
NC_007516.1	GeneID:3737737	CDS	lpxD	Syncc9605_2116	None	1937791	-	0	51	10	34	14	UDP-N-acetylglucosamine acyltransferase	109	24	Link to NCBI
NC_007516.1	GeneID:3737773	CDS	YS02621	Syncc9605_2302	None	2105684	-	0	52	8	43	6	hydrophobe/amphiphile efflux-1 HAE1	109	14	Link to NCBI
NC_007516.1	GeneID:3737942	CDS	Syncc9605_2527	Syncc9605_2527	None	2341328	-	0	40	5	56	8	Type I secretion system ATPase, HlyB	109	13	Link to NCBI
NC_007516.1	GeneID:3737524	CDS	Syncc9605_0274	Syncc9605_0274	gTSS-279894	279304	-	26	32	18	40	18	thioredoxin-like protein TxlA	108	36	Link to NCBI
NC_007516.1	GeneID:3735441	CDS	cpeR	Syncc9605_0439	None	433661	-	0	25	3	60	20	CpeR-like, phycoerythrin linker-proteins region	108	23	Link to NCBI
NC_007516.1	GeneID:3736446	CDS	Syncc9605_1874	Syncc9605_1874	None	1703218	-	0	48	5	49	6	hypothetical protein	108	11	Link to NCBI
NC_007516.1	GeneID:3735509	CDS	Syncc9605_1875	Syncc9605_1875	gTSS-1705351	1704882	-	34	47	9	42	10	ferric uptake regulator family protein	108	19	Link to NCBI
NC_007516.1	GeneID:3737817	CDS	ribH	Syncc9605_0077	gTSS+75107	75107	+	33	36	3	53	15	6,7-dimethyl-8-ribityllumazine synthase	107	18	Link to NCBI
NC_007516.1	GeneID:3736386	CDS	ilvH	Syncc9605_1989	gTSS+1807832	1807832	+	41	49	7	46	5	acetolactate synthase 3 regulatory subunit	107	12	Link to NCBI
NC_007516.1	GeneID:3735984	CDS	Syncc9605_0298	Syncc9605_0298	None	301694	-	0	54	11	34	8	hypothetical protein	107	19	Link to NCBI
NC_007516.1	GeneID:3737059	CDS	coxA	Syncc9605_0607	None	587127	-	0	46	8	49	4	cytochrome-c oxidase	107	12	Link to NCBI
NC_007516.1	GeneID:3735862	CDS	fmt	Syncc9605_1307	None	1220630	-	0	42	7	48	10	methionyl-tRNA formyltransferase	107	17	Link to NCBI
NC_007516.1	GeneID:3737890	CDS	gloA	Syncc9605_2475	gTSS-2281117	2280693	-	28	47	4	55	1	glyoxalase I	107	5	Link to NCBI
NC_007516.1	GeneID:3736768	CDS	Syncc9605_0523	Syncc9605_0523	gTSS-516282	514936	-	14	37	14	23.5	31	hypothetical protein	105.5	45	Link to NCBI
NC_007516.1	GeneID:3737629	CDS	Syncc9605_0991	Syncc9605_0991	gTSS-945345	944954	-	26	24	3	76	2.5	transcriptional regulator AbrB	105.5	5.5	Link to NCBI
NC_007516.1	GeneID:3735613	CDS	Syncc9605_1155	Syncc9605_1155	None	1085287	+	0	44	8	48	5	RNA methyltransferase TrmH, group 3	105	13	Link to NCBI
NC_007516.1	GeneID:3735880	CDS	secD	Syncc9605_1191	None	1114583	+	0	32	6	49	18	preprotein translocase subunit SecD	105	24	Link to NCBI
NC_007516.1	GeneID:3737232	CDS	chlB	Syncc9605_1289	gTSS+1203201	1203201	+	40	47	21	34	3	hypothetical protein	105	24	Link to NCBI
NC_007516.1	None	CDS	Syn_n036	Syn_n036	gTSS+1216153	1216153	+	47	37	10	50	8	hypothetical protein	105	18	NA
NC_007516.1	GeneID:3737707	CDS	Syncc9605_2031	Syncc9605_2031	None	1847745	+	0	58	3	41	3	glycosyltransferase	105	6	Link to NCBI
NC_007516.1	GeneID:3737356	CDS	Syncc9605_0690	Syncc9605_0690	gTSS-660654	659621	-	33	46	4	50	5	carbohydrate kinase PfkB family	105	9	Link to NCBI
NC_007516.1	GeneID:3735345	CDS	Syncc9605_0723	Syncc9605_0723	None	691531	-	0	38	16	39	12	hypothetical protein	105	28	Link to NCBI
NC_007516.1	GeneID:3736292	CDS	cobN	Syncc9605_1357	gTSS+1270550	1270550	+	16	43	9	43	9	hydrogenobyrinic acid a,c-diamide cobaltochelatase	104	18	Link to NCBI
NC_007516.1	None	ncRNA	Yfr2c	Syn_n042	nTSS+1389626	1389626	+	58	65	18	21	0	yfr2c	104	18	NA
NC_007516.1	GeneID:3737496	CDS	Syncc9605_2607	Syncc9605_2607	gTSS+2421941	2421941	+	34	36	7	55	6	hypothetical protein	104	13	Link to NCBI
NC_007516.1	GeneID:3736440	CDS	Syncc9605_1868	Syncc9605_1868	None	1698783	-	0	39	8	49	8	HAD family phosphatase	104	16	Link to NCBI
NC_007516.1	GeneID:3737721	CDS	Syncc9605_2045	Syncc9605_2045	gTSS-1868116	1867932	-	43	44	4	50	6	hypothetical protein	104	10	Link to NCBI
NC_007516.1	GeneID:3736154	CDS	Syncc9605_0207	Syncc9605_0207	None	214273	+	0	47	14	36	6	ATPase	103	20	Link to NCBI
NC_007516.1	GeneID:3736661	CDS	Syncc9605_0529	Syncc9605_0529	gTSS+519260	519260	+	43	49	5	47	2	hypothetical protein	103	7	Link to NCBI
NC_007516.1	GeneID:3736116	CDS	ppnK	Syncc9605_0914	gTSS+880965	880965	+	19	44	8	44	7	inorganic polyphosphate/ATP-NAD kinase	103	15	Link to NCBI
NC_007516.1	GeneID:3737460	CDS	Syncc9605_1053	Syncc9605_1053	gTSS+1002223	1002223	+	27	56	6	39	2	hypothetical protein	103	8	Link to NCBI
NC_007516.1	GeneID:3735588	CDS	ftrV	Syncc9605_2162	gTSS+1978159	1978159	+	32	30	2	63	8	ferredoxin-thioredoxin reductase, variable chain	103	10	Link to NCBI
NC_007516.1	GeneID:3736469	CDS	Syncc9605_2313	Syncc9605_2313	gTSS+2120752	2120752	+	19	32	9	56	6	Trk family sodium transporter	103	15	Link to NCBI
NC_007516.1	GeneID:3736688	CDS	nadB	Syncc9605_2335	None	2147961	+	0	48	3	48	4	L-aspartate oxidase	103	7	Link to NCBI
NC_007516.1	GeneID:3737520	CDS	rph	Syncc9605_0270	gTSS-277205	276448	-	17	44	6	46	7	ribonuclease PH	103	13	Link to NCBI
NC_007516.1	GeneID:3736873	CDS	Syncc9605_1576	Syncc9605_1576	None	1447576	-	0	1	0	101	1	hypothetical protein	103	1	Link to NCBI
NC_007516.1	GeneID:3737110	CDS	Syncc9605_2215	Syncc9605_2215	gTSS-2027828	2025856	-	37	50	7	42	4	capsule polysaccharide protein KpsS-like	103	11	Link to NCBI
NC_007516.1	GeneID:3736487	CDS	Syncc9605_2341	Syncc9605_2341	gTSS-2156790	2156383	-	44	45	8	44	6	hypothetical protein	103	14	Link to NCBI
NC_007516.1	GeneID:3735889	CDS	pmgA	Syncc9605_1200	gTSS+1122261	1122261	+	32	46	6	46	4	anti-sigma regulatory factor (serine/threonine protein kinase)	102	10	Link to NCBI
NC_007516.1	GeneID:3736328	CDS	Syncc9605_2683	Syncc9605_2683	gTSS+2494629	2494629	+	35	50	2	47	3	hypothetical protein	102	5	Link to NCBI
NC_007516.1	GeneID:3736719	CDS	Syncc9605_0397	Syncc9605_0397	None	398395	-	0	52	5	42	3	glutamate--cysteine ligase	102	8	Link to NCBI
NC_007516.1	GeneID:3737244	CDS	Syncc9605_0119	Syncc9605_0119	None	116297	+	0	41	6	46	8	hypothetical protein	101	14	Link to NCBI
NC_007516.1	GeneID:3735774	CDS	Syncc9605_0165	Syncc9605_0165	gTSS+168780	168780	+	48	40	2	56	3	hypothetical protein	101	5	Link to NCBI
NC_007516.1	GeneID:3736574	CDS	Syncc9605_0386	Syncc9605_0386	None	386588	-	0	41	2	53	5	phytoene dehydrogenase related enzyme	101	7	Link to NCBI
NC_007516.1	GeneID:3736727	CDS	Syncc9605_0405	Syncc9605_0405	gTSS-407929	407359	-	39	42	13	43	3	hypothetical protein	101	16	Link to NCBI
NC_007516.1	GeneID:3737838	CDS	Syncc9605_2644	Syncc9605_2644	gTSS-2457713	2457033	-	18	40	7	49	5	hypothetical protein	101	12	Link to NCBI
NC_007516.1	GeneID:3735533	CDS	nusB	Syncc9605_0010	gTSS+11800	11800	+	20	49	4	46	1	transcription antitermination protein NusB	100	5	Link to NCBI
NC_007516.1	GeneID:3736268	CDS	hisS	Syncc9605_0188	None	196613	+	0	29	5	54	12	histidyl-tRNA synthetase	100	17	Link to NCBI
NC_007516.1	GeneID:3736792	CDS	glk	Syncc9605_1032	None	983638	-	0	53	18	27	2	glucokinase	100	20	Link to NCBI
NC_007516.1	GeneID:3735473	CDS	crtD	Syncc9605_1093	None	1028073	+	0	34	14	37	14.33	zeta-carotene desaturase	99.33	28.33	Link to NCBI
NC_007516.1	GeneID:3736243	CDS	trpC	Syncc9605_0870	gTSS+841374	841374	+	14	29	7	40	23	indole-3-glycerol phosphate synthase	99	30	Link to NCBI
NC_007516.1	GeneID:3736415	CDS	Syncc9605_1479	Syncc9605_1479	None	1381358	+	0	37	5	51	6	hypothetical protein	99	11	Link to NCBI
NC_007516.1	GeneID:3736868	CDS	Syncc9605_1571	Syncc9605_1571	None	1443341	+	0	72	6	15	6	hypothetical protein	99	12	Link to NCBI
NC_007516.1	GeneID:3737442	CDS	Syncc9605_1994	Syncc9605_1994	gTSS+1812317	1812317	+	16	33	15	39	12	cystathionine gamma-synthase	99	27	Link to NCBI
NC_007516.1	GeneID:3736586	CDS	xth	Syncc9605_0661	gTSS-634925	634075	-	20	43	2	52	2	exodeoxyribonuclease III	99	4	Link to NCBI
NC_007516.1	GeneID:3735949	CDS	Syncc9605_1394	Syncc9605_1394	gTSS-1309985	1309489	-	15	41	11	31	16	hypothetical protein	99	27	Link to NCBI
NC_007516.1	GeneID:3737700	CDS	Syncc9605_1505	Syncc9605_1505	gTSS-1397540	1397187	-	43	43	1	54	1	hypothetical protein	99	2	Link to NCBI
NC_007516.1	GeneID:3735602	CDS	map	Syncc9605_2176	None	1991910	-	0	45	8	38	8	aminopeptidase	99	16	Link to NCBI
NC_007516.1	GeneID:3736164	CDS	rffM	Syncc9605_0236	gTSS+245657	245657	+	43	42	7	43	6	N-acetylmannosaminyltransferase	98	13	Link to NCBI
NC_007516.1	GeneID:3736022	CDS	Syncc9605_1278	Syncc9605_1278	None	1195003	+	0	65	25	6	2	hypothetical protein	98	27	Link to NCBI
NC_007516.1	GeneID:3736723	CDS	rodA	Syncc9605_0401	None	402992	-	0	53	1	41	3	cell division protein	98	4	Link to NCBI
NC_007516.1	GeneID:3737985	CDS	Syncc9605_2253	Syncc9605_2253	gTSS-2066525	2066083	-	34	41	5	46	6	hypothetical protein	98	11	Link to NCBI
NC_007516.1	GeneID:3735306	CDS	Syncc9605_2596	Syncc9605_2596	gTSS+2407927	2407927	+	13	38	10	40.5	9	type II alternative RNA polymerase sigma factor	97.5	19	Link to NCBI
NC_007516.1	GeneID:3737908	CDS	Syncc9605_2493	Syncc9605_2493	None	2299129	+	0	8.17	36.96	7.82	44.45	hypothetical protein	97.4	81.41	Link to NCBI
NC_007516.1	GeneID:3735614	CDS	Syncc9605_1156	Syncc9605_1156	gTSS+1086956	1086956	+	45	46	6	42	3	hypothetical protein	97	9	Link to NCBI
NC_007516.1	GeneID:3735280	CDS	Syncc9605_1781	Syncc9605_1781	None	1620384	+	0	44	7	39	7	cell death suppressor protein Lls1-like	97	14	Link to NCBI
NC_007516.1	GeneID:3736952	CDS	Syncc9605_1830	Syncc9605_1830	None	1672155	+	0	45	5	43	4	hypothetical protein	97	9	Link to NCBI
NC_007516.1	GeneID:3736603	CDS	Syncc9605_1935	Syncc9605_1935	None	1754591	+	0	47	3	42	5	hypothetical protein	97	8	Link to NCBI
NC_007516.1	GeneID:3736421	CDS	Syncc9605_1485	Syncc9605_1485	gTSS-1384742	1383918	-	28	31	18	30	18	ABC transporter	97	36	Link to NCBI
NC_007516.1	GeneID:3736358	CDS	cpcS	Syncc9605_0889	gTSS+859765	859765	+	31	37	11	37	11	hypothetical protein	96	22	Link to NCBI
NC_007516.1	GeneID:3735817	CDS	Syncc9605_1224	Syncc9605_1224	None	1142148	+	0	44	4	38	10	hypothetical protein	96	14	Link to NCBI
NC_007516.1	GeneID:3735859	CDS	Syncc9605_1304	Syncc9605_1304	gTSS+1218909	1218909	+	25	43	5	42	6	TerC family protein	96	11	Link to NCBI
NC_007516.1	GeneID:3736954	CDS	ubiH	Syncc9605_1832	gTSS+1673169	1673169	+	18	29	19	28	20	2-octaprenyl-6-methoxyphenol 4-monooxygenase	96	39	Link to NCBI
NC_007516.1	GeneID:3736220	CDS	Syncc9605_2278	Syncc9605_2278	gTSS+2087416	2087416	+	44	49	6	41	0	hypothetical protein	96	6	Link to NCBI
NC_007516.1	GeneID:3737764	CDS	Syncc9605_2293	Syncc9605_2293	None	2098482	+	0	38	13	38	7	hypothetical protein	96	20	Link to NCBI
NC_007516.1	GeneID:3735240	CDS	adk	Syncc9605_0357	None	367099	-	0	52	14	17	13	adenylate kinase	96	27	Link to NCBI
NC_007516.1	GeneID:3736761	CDS	Syncc9605_0516	Syncc9605_0516	gTSS-508985	507996	-	14	63	4	28	1	glutathione S-transferase	96	5	Link to NCBI
NC_007516.1	GeneID:3737350	CDS	argB	Syncc9605_0684	None	656321	-	0	39	13	29	15	acetylglutamate kinase	96	28	Link to NCBI
NC_007516.1	GeneID:3735617	CDS	Syncc9605_1159	Syncc9605_1159	None	1092347	-	0	43	9	32	12	hypothetical protein	96	21	Link to NCBI
NC_007516.1	GeneID:3737075	CDS	Syncc9605_2554	Syncc9605_2554	gTSS-2370446	2369805	-	34	37	11	37	11	hypothetical protein	96	22	Link to NCBI
NC_007516.1	GeneID:3736686	CDS	Syncc9605_2333	Syncc9605_2333	gTSS+2146641	2146641	+	29	35	8	42	10	hypothetical protein	95	18	Link to NCBI
NC_007516.1	GeneID:3735309	CDS	queE	Syncc9605_2599	gTSS+2410945	2410945	+	14	43	1	46	5	organic radical activating protein	95	6	Link to NCBI
NC_007516.1	GeneID:3735538	CDS	Syncc9605_0015	Syncc9605_0015	gTSS-18597	17602	-	29	44	3	45	3	tRNA-dihydrouridine synthase A	95	6	Link to NCBI
NC_007516.1	GeneID:3735577	CDS	Syncc9605_0053	Syncc9605_0053	gTSS-51608	51420	-	45	47	9	37	2	high light-inducible protein-like	95	11	Link to NCBI
NC_007516.1	GeneID:3736332	CDS	fbp	Syncc9605_0082	gTSS-85129	84327	-	18	44	6	41	4	serine O-acetyltransferase	95	10	Link to NCBI
NC_007516.1	GeneID:3735768	CDS	Syncc9605_0159	Syncc9605_0159	None	161928	-	0	29	15	35	16	glycolate oxidase subunit (Fe-S) protein	95	31	Link to NCBI
NC_007516.1	GeneID:3736267	CDS	wcaG-3	Syncc9605_0187	None	195522	-	0	40	3	46	6	UDP-galactose 4-epimerase	95	9	Link to NCBI
NC_007516.1	GeneID:3737628	CDS	trpA	Syncc9605_0990	gTSS+944033	944033	+	24	42	6	41	5	tryptophan synthase subunit alpha	94	11	Link to NCBI
NC_007516.1	GeneID:3736285	CDS	Syncc9605_2097	Syncc9605_2097	None	1921965	+	0	33	14	34	13	hypothetical protein	94	27	Link to NCBI
NC_007516.1	GeneID:3737966	CDS	Syncc9605_2551	Syncc9605_2551	gTSS+2367176	2367176	+	20	22	7	51	14	hypothetical protein	94	21	Link to NCBI
NC_007516.1	GeneID:3737255	CDS	rimM	Syncc9605_0130	gTSS-128796	128246	-	28	33	10	38	13	16S rRNA-processing protein RimM	94	23	Link to NCBI
NC_007516.1	GeneID:3736178	CDS	Syncc9605_0250	Syncc9605_0250	gTSS-259261	258980	-	37	47	4	41	2	hypothetical protein	94	6	Link to NCBI
NC_007516.1	GeneID:3736091	CDS	cobU	Syncc9605_1328	None	1242466	-	0	38	2	53	1	adenosylcobinamide kinase	94	3	Link to NCBI
NC_007516.1	GeneID:3736298	CDS	uvrC	Syncc9605_1363	None	1277902	-	0	44	12	35	3	excinuclease ABC subunit C	94	15	Link to NCBI
NC_007516.1	GeneID:3737509	CDS	urtA1	Syncc9605_2620	None	2432101	-	0	21	18	42	13	urea ABC transporter, substrate binding protein	94	31	Link to NCBI
NC_007516.1	GeneID:3737546	CDS	Syncc9605_0312	Syncc9605_0312	None	315220	+	0	43	9	31	10	Elongator protein 3/MiaB/NifB	93	19	Link to NCBI
NC_007516.1	GeneID:3736566	CDS	Syncc9605_0379	Syncc9605_0379	gTSS+379696	379696	+	20	41	7	40	5	ATPase	93	12	Link to NCBI
NC_007516.1	GeneID:3736176	CDS	sfsA	Syncc9605_0248	None	256553	-	0	49	4	37	3	sugar fermentation stimulation protein A	93	7	Link to NCBI
NC_007516.1	GeneID:3737611	CDS	Syncc9605_0974	Syncc9605_0974	None	929116	-	0	41	7	38	7	hypothetical protein	93	14	Link to NCBI
NC_007516.1	GeneID:3737361	CDS	rbcR	Syncc9605_2398	None	2209636	-	0	45	3	42	3	Rubisco transcriptional regulator	93	6	Link to NCBI
NC_007516.1	GeneID:3735740	CDS	Syncc9605_0002	Syncc9605_0002	None	1390	+	0	50	2	39	1	hypothetical protein	92	3	Link to NCBI
NC_007516.1	GeneID:3737348	CDS	priA	Syncc9605_0682	None	653009	+	0	41	2	47	2	replication restart DNA helicase PriA	92	4	Link to NCBI
NC_007516.1	GeneID:3737632	CDS	unk3	Syncc9605_0449	gTSS-442330	441653	-	14	31	15	31	15	hypothetical protein	92	30	Link to NCBI
NC_007516.1	GeneID:3736925	CDS	Syncc9605_0483	Syncc9605_0483	None	467803	-	0	46	8	34	4	metal dependent phosphohydrolase	92	12	Link to NCBI
NC_007516.1	GeneID:3736594	CDS	futB	Syncc9605_0669	gTSS-642112	640488	-	17	38	3	47	4	iron ABC transporter	92	7	Link to NCBI
NC_007516.1	GeneID:3736290	CDS	tyrS	Syncc9605_2102	None	1926025	-	0	28	17	33	14	tyrosyl-tRNA synthetase	92	31	Link to NCBI
NC_007516.1	GeneID:3737213	CDS	serA	Syncc9605_2150	None	1968343	-	0	37	6	37	12	D-3-phosphoglycerate dehydrogenase	92	18	Link to NCBI
NC_007516.1	GeneID:3737643	CDS	Syncc9605_0459	Syncc9605_0459	gTSS+450221	450221	+	17	32	5	36	18	hypothetical protein	91	23	Link to NCBI
NC_007516.1	GeneID:3737613	CDS	gshR	Syncc9605_0976	None	931375	+	0	40	11	29	11	NADPH-glutathione reductase	91	22	Link to NCBI
NC_007516.1	GeneID:3736382	CDS	Syncc9605_1985	Syncc9605_1985	gTSS-1804569	1804338	-	39	36	7	43	5	hypothetical protein	91	12	Link to NCBI
NC_007516.1	GeneID:3737223	CDS	Syncc9605_1280	Syncc9605_1280	gTSS+1197393	1197393	+	36	33	3	50	4	hypothetical protein	90	7	Link to NCBI
NC_007516.1	GeneID:3736852	CDS	Syncc9605_1841	Syncc9605_1841	None	1679363	+	0	34	12	36	8	hypothetical protein	90	20	Link to NCBI
NC_007516.1	GeneID:3736318	CDS	thiO	Syncc9605_2673	None	2486068	+	0	31	4	45	10	D-amino acid oxidase	90	14	Link to NCBI
NC_007516.1	GeneID:3736665	CDS	Syncc9605_0533	Syncc9605_0533	gTSS-520997	520776	-	50	56	0	34	0	hypothetical protein	90	0	Link to NCBI
NC_007516.1	GeneID:3735691	CDS	Syncc9605_0631	Syncc9605_0631	None	609269	-	0	57	4	26	3	secreted protein MPB70 precursor-like	90	7	Link to NCBI
NC_007516.1	GeneID:3737807	CDS	asd	Syncc9605_0067	None	64718	+	0	46	3	36	4	aspartate semialdehyde dehydrogenase	89	7	Link to NCBI
NC_007516.1	GeneID:3736177	CDS	mviN-2	Syncc9605_0249	gTSS+257371	257371	+	22	29	16	30	14	integral membrane protein MviN	89	30	Link to NCBI
NC_007516.1	GeneID:3736754	CDS	mutS2	Syncc9605_0509	None	500151	+	0	28	17	28	16	MutS2 family protein	89	33	Link to NCBI
NC_007516.1	GeneID:3736898	CDS	Syncc9605_0968	Syncc9605_0968	None	922899	+	0	45	5	33	6	ATPase	89	11	Link to NCBI
NC_007516.1	GeneID:3736478	CDS	Syncc9605_2322	Syncc9605_2322	gTSS+2129319	2129319	+	22	50	4	32	3	ATP-dependent helicase HrpB	89	7	Link to NCBI
NC_007516.1	GeneID:3736157	CDS	Syncc9605_0210	Syncc9605_0210	None	218050	-	0	52	10	19	8	hypothetical protein	89	18	Link to NCBI
NC_007516.1	GeneID:3735948	CDS	murQ	Syncc9605_1393	gTSS-1309605	1308535	-	13	40	3	42	4	N-acetylmuramic acid-6-phosphate etherase	89	7	Link to NCBI
NC_007516.1	GeneID:3737064	CDS	drrB	Syncc9605_0612	None	592804	+	0	26	6	50	6	multidrug efflux ABC transporter	88	12	Link to NCBI
NC_007516.1	GeneID:3735839	CDS	Syncc9605_0697	Syncc9605_0697	None	666158	+	0	20	12	37	19	hypothetical protein	88	31	Link to NCBI
NC_007516.1	GeneID:3737557	CDS	Syncc9605_0921	Syncc9605_0921	None	888524	+	0	41	5	37	5	hypothetical protein	88	10	Link to NCBI
NC_007516.1	GeneID:3735908	CDS	Syncc9605_1143	Syncc9605_1143	gTSS+1074672	1074672	+	29	39	10	26	13	hypothetical protein	88	23	Link to NCBI
NC_007516.1	None	CDS	Syn_n067	Syn_n067	gTSS+1867668	1867668	+	52	58	0	28	2	hypothetical protein	88	2	NA
NC_007516.1	GeneID:3736173	CDS	Syncc9605_0245	Syncc9605_0245	gTSS-253642	252999	-	21	38	7	36	7	hypothetical protein	88	14	Link to NCBI
NC_007516.1	GeneID:3735589	CDS	pyrR	Syncc9605_2163	gTSS-1979104	1978382	-	18	31	4	45	8	bifunctional pyrimidine regulatory protein PyrR uracil phosphoribosyltransferase	88	12	Link to NCBI
NC_007516.1	GeneID:3736821	CDS	plsC	Syncc9605_1658	None	1528826	+	0	37	5	36	9	phospholipid/glycerol acyltransferase	87	14	Link to NCBI
NC_007516.1	GeneID:3736863	CDS	purS	Syncc9605_1852	gTSS+1686754	1686754	+	42	43	1	42	1	phosphoribosylformylglycinamidine synthetase PurS	87	2	Link to NCBI
NC_007516.1	GeneID:3735643	CDS	Syncc9605_1951	Syncc9605_1951	None	1770127	+	0	45	4	34	4	hypothetical protein	87	8	Link to NCBI
NC_007516.1	GeneID:3736195	CDS	trpF	Syncc9605_0733	gTSS-701214	700535	-	23	41	5	35	6	phosphoribosylanthranilate isomerase	87	11	Link to NCBI
NC_007516.1	GeneID:3736306	CDS	dapF	Syncc9605_1371	None	1285667	-	0	39	4	37	7	diaminopimelate epimerase	87	11	Link to NCBI
NC_007516.1	GeneID:3736771	CDS	Syncc9605_1549	Syncc9605_1549	gTSS-1426060	1425784	-	19	53	4	27	3	hypothetical protein	87	7	Link to NCBI
NC_007516.1	GeneID:3735994	CDS	Syncc9605_1615	Syncc9605_1615	gTSS-1485837	1484874	-	33	37	1	49	0	hypothetical protein	87	1	Link to NCBI
NC_007516.1	GeneID:3736444	CDS	Syncc9605_1872	Syncc9605_1872	gTSS-1702603	1701413	-	44	67	1	16	3	hypothetical protein	87	4	Link to NCBI
NC_007516.1	GeneID:3735273	CDS	proA	Syncc9605_1026	None	976714	+	0	37	2	39	8	gamma-glutamyl phosphate reductase	86	10	Link to NCBI
NC_007516.1	GeneID:3735961	CDS	Syncc9605_1424	Syncc9605_1424	None	1337945	+	0	48	1	36	1	ATPase	86	2	Link to NCBI
NC_007516.1	GeneID:3735963	CDS	Syncc9605_1426	Syncc9605_1426	gTSS+1340031	1340031	+	29	39	0	46	1	hypothetical protein	86	1	Link to NCBI
NC_007516.1	GeneID:3736303	CDS	Syncc9605_1368	Syncc9605_1368	gTSS-1283732	1283210	-	35	35	4	46	1	hypothetical protein	86	5	Link to NCBI
NC_007516.1	GeneID:3737024	CDS	Syncc9605_0837	Syncc9605_0837	gTSS+806570	806570	+	20	49	0	36	0	undecaprenyl-phosphate galactosephosphotransferase	85	0	Link to NCBI
NC_007516.1	GeneID:3737466	CDS	Syncc9605_1059	Syncc9605_1059	gTSS+1005364	1005364	+	44	43	23	19	0	hypothetical protein	85	23	Link to NCBI
NC_007516.1	GeneID:3737104	CDS	argH	Syncc9605_2209	None	2019936	+	0	27	5	47	6	adenylosuccinate lyase	85	11	Link to NCBI
NC_007516.1	GeneID:3737362	CDS	Syncc9605_2399	Syncc9605_2399	gTSS+2210690	2210690	+	32	40	4	38	3	hypothetical protein	85	7	Link to NCBI
NC_007516.1	GeneID:3737462	CDS	Syncc9605_1055	Syncc9605_1055	gTSS-1004070	1003215	-	15	31	11	28	15	hypothetical protein	85	26	Link to NCBI
NC_007516.1	GeneID:3736295	CDS	Syncc9605_1360	Syncc9605_1360	None	1275511	-	0	26	5	36	18	hypothetical protein	85	23	Link to NCBI
NC_007516.1	GeneID:3737161	CDS	Syncc9605_1732	Syncc9605_1732	gTSS-1586714	1586384	-	37	41	0	44	0	hypothetical protein	85	0	Link to NCBI
NC_007516.1	GeneID:3736451	CDS	Syncc9605_1247	Syncc9605_1247	None	1168136	+	0	28	14	31	11	permease	84	25	Link to NCBI
NC_007516.1	GeneID:3735555	CDS	Syncc9605_1635	Syncc9605_1635	gTSS+1504734	1504734	+	19	40	3	39	2	rhodanese-like protein	84	5	Link to NCBI
NC_007516.1	GeneID:3735295	CDS	Syncc9605_1796	Syncc9605_1796	None	1635900	+	0	40	2	40	2	hypothetical protein	84	4	Link to NCBI
NC_007516.1	GeneID:3735867	CDS	Syncc9605_1312	Syncc9605_1312	gTSS-1226664	1226081	-	33	41	2	39	2	hypothetical protein	84	4	Link to NCBI
NC_007516.1	GeneID:3735705	CDS	Syncc9605_2054	Syncc9605_2054	None	1874902	-	0	43	1	38	2	molecular chaperone DnaJ	84	3	Link to NCBI
NC_007516.1	GeneID:3736271	CDS	rfbB	Syncc9605_0191	None	200303	+	0	44	4.25	31	4	nucleotide sugar epimerase	83.25	8.25	Link to NCBI
NC_007516.1	GeneID:3737781	CDS	ndh	Syncc9605_2310	None	2116100	+	0	28.25	9	35	11	NADH dehydrogenase, transport associated	83.25	20	Link to NCBI
NC_007516.1	GeneID:3737679	CDS	prmC	Syncc9605_0476	gTSS+463948	463948	+	13	37	0	44	1	HemK family modification methylase	82	1	Link to NCBI
NC_007516.1	GeneID:3735698	CDS	neuC	Syncc9605_0638	gTSS+614978	614978	+	16	31	12	31	8	UDP-N-acetylglucosamine 2-epimerase	82	20	Link to NCBI
NC_007516.1	GeneID:3735876	CDS	rsmA	Syncc9605_1187	gTSS+1111340	1111340	+	26	48	0	34	0	dimethyladenosine transferase	82	0	Link to NCBI
NC_007516.1	GeneID:3736470	CDS	Syncc9605_2314	Syncc9605_2314	None	2122193	+	0	25	7	34	16	VIC family potassium channel protein	82	23	Link to NCBI
NC_007516.1	GeneID:3735311	CDS	Syncc9605_2601	Syncc9605_2601	None	2415821	+	0	43	1	37	1	3-hydroxyacid dehydrogenase	82	2	Link to NCBI
NC_007516.1	GeneID:3735731	CDS	Syncc9605_0223	Syncc9605_0223	None	229605	-	0	26.33	15	26	14	BCCT family glycine betaine transporter	81.33	29	Link to NCBI
NC_007516.1	GeneID:3737463	CDS	Syncc9605_1056	Syncc9605_1056	gTSS+1003754	1003754	+	17	46	4	29	2	hypothetical protein	81	6	Link to NCBI
NC_007516.1	GeneID:3736004	CDS	Syncc9605_1625	Syncc9605_1625	None	1494103	-	0	33	4	39	5	2-hydroxy-6-oxohepta-2,4-dienoate hydrolase	81	9	Link to NCBI
NC_007516.1	GeneID:3735278	CDS	Syncc9605_1779	Syncc9605_1779	gTSS-1618992	1618033	-	23	30	7	38	6	L-asparaginase II	81	13	Link to NCBI
NC_007516.1	GeneID:3737265	CDS	Syncc9605_1897	Syncc9605_1897	gTSS-1718939	1718721	-	36	42	6	31	2	hypothetical protein	81	8	Link to NCBI
NC_007516.1	None	CDS	Syn_n074	Syn_n074	gTSS+1935507	1935507	+	48.5	56	2.5	20	2	hypothetical protein	80.5	4.5	NA
NC_007516.1	GeneID:3737135	CDS	alkB	Syncc9605_1802	gTSS+1640871	1640871	+	16	47	2	29	2	DNA-N1-methyladenine dioxygenase	80	4	Link to NCBI
NC_007516.1	GeneID:3736426	CDS	petF-2	Syncc9605_1490	None	1388615	-	0	29	6	40	5	ferredoxin (2Fe-2S)	80	11	Link to NCBI
NC_007516.1	GeneID:3737892	CDS	Syncc9605_2477	Syncc9605_2477	None	2282514	-	0	28	11	28	13	kinase	80	24	Link to NCBI
NC_007516.1	GeneID:3736405	CDS	Syncc9605_0042	Syncc9605_0042	gTSS+40299	40299	+	19	32	3	26	18	hypothetical protein	79	21	Link to NCBI
NC_007516.1	GeneID:3735923	CDS	Syncc9605_0855	Syncc9605_0855	None	824138	+	0	31	6	34	8	hypothetical protein	79	14	Link to NCBI
NC_007516.1	GeneID:3736085	CDS	Syncc9605_1323	Syncc9605_1323	None	1236846	+	0	25	18	15	21	hypothetical protein	79	39	Link to NCBI
NC_007516.1	GeneID:3737119	CDS	petF-1	Syncc9605_1400	gTSS+1315874	1315874	+	38	26	2	49	2	ferredoxin	79	4	Link to NCBI
NC_007516.1	GeneID:3737850	CDS	carA	Syncc9605_2446	None	2250779	+	0	31	4	38	6	anthranilate synthase, component II	79	10	Link to NCBI
NC_007516.1	GeneID:3735851	CDS	Syncc9605_0709	Syncc9605_0709	None	679562	-	0	38	4	33	4	geranylgeranyl reductase	79	8	Link to NCBI
NC_007516.1	GeneID:3735912	tRNA	tRNA-Pro1	Syncc9605_R0034	nTSS-1078471	1078026	-	19	34	6	33	6	tRNA-Pro	79	12	Link to NCBI
NC_007516.1	GeneID:3737068	CDS	Syncc9605_0616	Syncc9605_0616	gTSS+596718	596718	+	21	22	2	50	4	hypothetical protein	78	6	Link to NCBI
NC_007516.1	GeneID:3735844	CDS	Syncc9605_0702	Syncc9605_0702	None	671397	+	0	32	6	34	6	membrane associated protease	78	12	Link to NCBI
NC_007516.1	GeneID:3736837	CDS	alr	Syncc9605_0345	None	359693	-	0	34	1	39	4	alanine racemase	78	5	Link to NCBI
NC_007516.1	GeneID:3735573	CDS	Syncc9605_0049	Syncc9605_0049	gTSS+46811	46811	+	36	37	2	36	2	hypothetical protein	77	4	Link to NCBI
NC_007516.1	GeneID:3737578	CDS	trx-1	Syncc9605_0589	gTSS+571126	571126	+	16	29	21	17	10	thioredoxin	77	31	Link to NCBI
NC_007516.1	GeneID:3736561	CDS	murE	Syncc9605_0790	None	753755	+	0	16	12	33	16	UDP-N-acetylmuramoylalanyl-D-glutamate--2,6-diaminopimelate ligase	77	28	Link to NCBI
NC_007516.1	GeneID:3735552	CDS	bioB	Syncc9605_1632	None	1502307	+	0	37	4	35	1	biotin synthase	77	5	Link to NCBI
NC_007516.1	None	Gene	Syncc9605_1892	Syncc9605_1892	None	1716325	+	0	35	4	35	3	None	77	7	NA
NC_007516.1	GeneID:3736633	CDS	Syncc9605_2392	Syncc9605_2392	None	2204489	+	0	38	4	32	3	poly A polymerase	77	7	Link to NCBI
NC_007516.1	GeneID:3735312	CDS	queC	Syncc9605_2602	gTSS+2416536	2416536	+	15	35	3	37	2	ExsB	77	5	Link to NCBI
NC_007516.1	GeneID:3736936	CDS	mtnC	Syncc9605_0489	gTSS-480028	479259	-	14	34	1	39	3	2,3-diketo-5-methylthio-1-phosphopentane phosphatase	77	4	Link to NCBI
NC_007516.1	GeneID:3736807	CDS	Syncc9605_1047	Syncc9605_1047	None	996047	-	0	24	12	27	14	hypothetical protein	77	26	Link to NCBI
NC_007516.1	GeneID:3736096	CDS	Syncc9605_1333	Syncc9605_1333	None	1245969	-	0	39	2	32	4	hypothetical protein	77	6	Link to NCBI
NC_007516.1	GeneID:3736007	CDS	cobW	Syncc9605_1264	None	1183559	+	0	18	17	9	32.17	cobalamin synthesis protein	76.17	49.17	Link to NCBI
NC_007516.1	GeneID:3735834	CDS	Syncc9605_1241	Syncc9605_1241	None	1161421	+	0	27	4	37	8	carboxypeptidase	76	12	Link to NCBI
NC_007516.1	GeneID:3737227	CDS	Syncc9605_1284	Syncc9605_1284	None	1199980	+	0	30	3	34	9	hypothetical protein	76	12	Link to NCBI
NC_007516.1	GeneID:3736618	CDS	Syncc9605_1950	Syncc9605_1950	None	1768985	+	0	34	5	32	5	beta-lactamase	76	10	Link to NCBI
NC_007516.1	GeneID:3737712	CDS	Syncc9605_2036	Syncc9605_2036	gTSS+1854363	1854363	+	16	43	2	29	2	lipopolysaccharide biosynthesis protein-like	76	4	Link to NCBI
NC_007516.1	GeneID:3737147	CDS	Syncc9605_1814	Syncc9605_1814	None	1652367	-	0	27	4	41	4	oxidoreductase	76	8	Link to NCBI
NC_007516.1	GeneID:3735881	CDS	secF	Syncc9605_1192	None	1116068	+	0	21	8	36	10	preprotein translocase subunit SecF	75	18	Link to NCBI
NC_007516.1	GeneID:3735356	CDS	sasA	Syncc9605_1915	None	1736504	+	0	34	3	35	3	adaptive-response sensory kinase	75	6	Link to NCBI
NC_007516.1	GeneID:3736283	CDS	Syncc9605_2095	Syncc9605_2095	gTSS+1919828	1919828	+	18	37	12	20	6	GPH family sugar transporter	75	18	Link to NCBI
NC_007516.1	GeneID:3737647	CDS	Syncc9605_0463	Syncc9605_0463	gTSS-453392	452622	-	20	30	2	38	5	hypothetical protein	75	7	Link to NCBI
NC_007516.1	GeneID:3737576	CDS	Syncc9605_0587	Syncc9605_0587	None	569725	-	0	33	10	23	9	hypothetical protein	75	19	Link to NCBI
NC_007516.1	GeneID:3737055	CDS	Syncc9605_0603	Syncc9605_0603	gTSS-585412	584848	-	35	43	1	30	1	hypothetical protein	75	2	Link to NCBI
NC_007516.1	GeneID:3737225	CDS	hslO	Syncc9605_1282	None	1198368	-	0	28	11	23	13	heat shock protein 33	75	24	Link to NCBI
NC_007516.1	GeneID:3736123	CDS	Syncc9605_1340	Syncc9605_1340	None	1255563	-	0	35	3	35	2	23S rRNA (uracil-5-)-methyltransferase RumA	75	5	Link to NCBI
NC_007516.1	GeneID:3736169	CDS	Syncc9605_0241	Syncc9605_0241	None	249918	+	0	29	6	23	16	hypothetical protein	74	22	Link to NCBI
NC_007516.1	GeneID:3736186	CDS	leuD	Syncc9605_0257	None	265357	+	0	25	9	26	14	3-isopropylmalate dehydratase small subunit	74	23	Link to NCBI
NC_007516.1	None	CDS	Syn_n058	Syn_n058	gTSS+1504079	1504079	+	44	47	0	27	0	hypothetical protein	74	0	NA
NC_007516.1	GeneID:3736854	CDS	Syncc9605_1843	Syncc9605_1843	gTSS+1680870	1680870	+	43	33	6	30	5	hypothetical protein	74	11	Link to NCBI
NC_007516.1	GeneID:3735511	CDS	Syncc9605_1877	Syncc9605_1877	None	1706218	+	0	16	25	19	14	nucleotide sugar epimerase	74	39	Link to NCBI
NC_007516.1	GeneID:3736643	CDS	deoC	Syncc9605_2014	gTSS+1833909	1833909	+	18	30	4	34	6	deoxyribose-phosphate aldolase	74	10	Link to NCBI
NC_007516.1	GeneID:3735623	CDS	purD	Syncc9605_2122	None	1943842	+	0	31	4	37	2	phosphoribosylamine--glycine ligase	74	6	Link to NCBI
NC_007516.1	GeneID:3737518	CDS	Syncc9605_0268	Syncc9605_0268	None	274494	-	0	36	1	35	2	hypothetical protein	74	3	Link to NCBI
NC_007516.1	GeneID:3737481	CDS	rsmI	Syncc9605_0568	gTSS-553486	552610	-	26	29	5	36	4	hypothetical protein	74	9	Link to NCBI
NC_007516.1	GeneID:3737340	CDS	Syncc9605_0674	Syncc9605_0674	None	645058	-	0	22	18	18	16	hypothetical protein	74	34	Link to NCBI
NC_007516.1	GeneID:3735605	CDS	Syncc9605_1147	Syncc9605_1147	None	1078114	-	0	31	6	31	6	hypothetical protein	74	12	Link to NCBI
NC_007516.1	None	Gene	Syncc9605_2521	Syncc9605_2521	gTSS+2333567	2333567	+	24	39	1	33	0	None	73	1	NA
NC_007516.1	GeneID:3737839	CDS	Syncc9605_2645	Syncc9605_2645	None	2457512	+	0	35	2	34	2	hypothetical protein	73	4	Link to NCBI
NC_007516.1	GeneID:3737398	CDS	Syncc9605_2665	Syncc9605_2665	gTSS+2475846	2475846	+	22	15	2	43	13	hypothetical protein	73	15	Link to NCBI
NC_007516.1	GeneID:3737486	CDS	serS	Syncc9605_0573	None	558158	-	0	28	11	18	16	seryl-tRNA synthetase	73	27	Link to NCBI
NC_007516.1	GeneID:3737489	CDS	Syncc9605_0576	Syncc9605_0576	None	561205	-	0	32	8	22	11	hypothetical protein	73	19	Link to NCBI
NC_007516.1	GeneID:3735685	CDS	cobA	Syncc9605_0625	None	604845	-	0	34	2	32	5	precorrin-4 C11-methyltransferase	73	7	Link to NCBI
NC_007516.1	GeneID:3736070	CDS	Syncc9605_0644	Syncc9605_0644	None	620724	-	0	64	6	1	2	hypothetical protein	73	8	Link to NCBI
NC_007516.1	GeneID:3737941	CDS	Syncc9605_2526	Syncc9605_2526	gTSS-2341427	2340075	-	13	46	1	25	1	leukotoxin secretion protein	73	2	Link to NCBI
NC_007516.1	GeneID:3737907	CDS	Syncc9605_2492	Syncc9605_2492	None	2298392	+	0	7.67	34.46	6.82	23.95	hypothetical protein	72.9	58.41	Link to NCBI
NC_007516.1	GeneID:3735320	CDS	Syncc9605_0494	Syncc9605_0494	None	482773	+	0	39	4	26	3	hypothetical protein	72	7	Link to NCBI
NC_007516.1	GeneID:3735331	CDS	miaE	Syncc9605_0503	None	494838	+	0	30	6	32	4	tRNA-(MS(2)IO(6)A)-hydroxylase-like	72	10	Link to NCBI
NC_007516.1	GeneID:3737575	CDS	Syncc9605_0586	Syncc9605_0586	None	567880	+	0	31	11	20	10	hypothetical protein	72	21	Link to NCBI
NC_007516.1	GeneID:3736074	CDS	Syncc9605_0648	Syncc9605_0648	None	623042	+	0	29	13	19	11	hypothetical protein	72	24	Link to NCBI
NC_007516.1	GeneID:3735754	CDS	Syncc9605_1003	Syncc9605_1003	None	951262	+	0	25	10	8	29	hypothetical protein	72	39	Link to NCBI
NC_007516.1	GeneID:3736419	CDS	Syncc9605_1483	Syncc9605_1483	None	1382672	+	0	27	0	44	1	ATPase	72	1	Link to NCBI
NC_007516.1	GeneID:3736466	CDS	upp	Syncc9605_1262	gTSS-1183023	1182383	-	33	27	7	33	5	uracil phosphoribosyltransferase	72	12	Link to NCBI
NC_007516.1	GeneID:3736684	CDS	Syncc9605_2331	Syncc9605_2331	None	2144270	-	0	25	10	28	9	Fe-S oxidoreductase	72	19	Link to NCBI
NC_007516.1	GeneID:3736275	CDS	Syncc9605_2088	Syncc9605_2088	gTSS+1912770	1912770	+	13	39	2	29	1	succinate dehydrogenase/fumarate reductase iron-sulfur subunit	71	3	Link to NCBI
NC_007516.1	GeneID:3737081	CDS	Syncc9605_2560	Syncc9605_2560	None	2377107	+	0	38	0	33	0	small-conductance mechanosensitive channel-like	71	0	Link to NCBI
NC_007516.1	GeneID:3736344	CDS	Syncc9605_0094	Syncc9605_0094	None	94783	-	0	12	13	22	24	hypothetical protein	71	37	Link to NCBI
NC_007516.1	GeneID:3735454	CDS	Syncc9605_0103	Syncc9605_0103	gTSS+102585	102585	+	23	19	9	37	5	alkaline phosphatase-like protein	70	14	Link to NCBI
NC_007516.1	GeneID:3735703	CDS	argD	Syncc9605_2052	None	1873378	+	0	26	10	26	8	adenosylmethionine-8-amino-7-oxononanoate aminotransferase	70	18	Link to NCBI
NC_007516.1	GeneID:3736153	CDS	Syncc9605_0206	Syncc9605_0206	gTSS-214172	212756	-	16	31	8	28	3	hypothetical protein	70	11	Link to NCBI
NC_007516.1	GeneID:3737414	CDS	Syncc9605_0334	Syncc9605_0334	gTSS-346647	345657	-	28	32	5	27	6	hypothetical protein	70	11	Link to NCBI
NC_007516.1	GeneID:3736726	CDS	Syncc9605_0404	Syncc9605_0404	None	406510	-	0	27	4	27	12	hypothetical protein	70	16	Link to NCBI
NC_007516.1	GeneID:3736511	CDS	purM	Syncc9605_0414	None	413159	-	0	29	7	29	5	phosphoribosylaminoimidazole synthetase	70	12	Link to NCBI
NC_007516.1	GeneID:3736763	CDS	Syncc9605_0518	Syncc9605_0518	gTSS-510293	509952	-	26	38	2	27	3	hypothetical protein	70	5	Link to NCBI
NC_007516.1	GeneID:3737438	CDS	Syncc9605_1990	Syncc9605_1990	gTSS-1809100	1808394	-	27	49	5	13	3	peptidyl-prolyl cis-trans isomerase, cyclophilin type	70	8	Link to NCBI
NC_007516.1	GeneID:3737095	CDS	Syncc9605_2200	Syncc9605_2200	gTSS-2014347	2013541	-	38	38	5	21	6	hemolysin A	70	11	Link to NCBI
NC_007516.1	GeneID:3735535	CDS	Syncc9605_0012	Syncc9605_0012	None	14081	+	0	22	11	23	13	serine phosphatase	69	24	Link to NCBI
NC_007516.1	GeneID:3736167	CDS	cobS	Syncc9605_0239	None	247729	+	0	33	4	30	2	cobalamin-5'-phosphate synthase	69	6	Link to NCBI
NC_007516.1	GeneID:3737573	CDS	rhaT	Syncc9605_0584	gTSS+565843	565843	+	19	30	6	28	5	SMR family transporter PecM	69	11	Link to NCBI
NC_007516.1	GeneID:3736083	CDS	Syncc9605_1321	Syncc9605_1321	None	1233848	+	0	34	1	32	2	hypothetical protein	69	3	Link to NCBI
NC_007516.1	GeneID:3735524	CDS	Syncc9605_1890	Syncc9605_1890	None	1715654	+	0	57	6	6	0	hypothetical protein	69	6	Link to NCBI
NC_007516.1	GeneID:3736368	CDS	Syncc9605_1971	Syncc9605_1971	None	1792492	+	0	23	5	32	9	ferredoxin like protein	69	14	Link to NCBI
NC_007516.1	GeneID:3737744	CDS	hrcA	Syncc9605_2417	None	2227230	+	0	31	0	36	2	heat-inducible transcription repressor HrcA	69	2	Link to NCBI
NC_007516.1	GeneID:3737824	CDS	Syncc9605_2630	Syncc9605_2630	gTSS+2439827	2439827	+	13	21	4	21	23	hypothetical protein	69	27	Link to NCBI
NC_007516.1	GeneID:3735697	CDS	pilT2B	Syncc9605_0637	None	613704	-	0	27	14	15	13	twitching motility protein	69	27	Link to NCBI
NC_007516.1	GeneID:3735872	CDS	Syncc9605_1317	Syncc9605_1317	gTSS-1230743	1230239	-	15	25	5	35	4	hypothetical protein	69	9	Link to NCBI
NC_007516.1	GeneID:3735559	CDS	recR	Syncc9605_1639	None	1508166	-	0	30	7	24	8	DNA replication and repair protein RecR	69	15	Link to NCBI
NC_007516.1	GeneID:3736385	CDS	Syncc9605_1988	Syncc9605_1988	None	1806924	+	0	47	2	19	0	alpha/beta hydrolase	68	2	Link to NCBI
NC_007516.1	GeneID:3736400	CDS	Syncc9605_0037	Syncc9605_0037	gTSS-36823	36413	-	13	35	4	24	5	HNH nuclease	68	9	Link to NCBI
NC_007516.1	GeneID:3737526	CDS	Syncc9605_0276	Syncc9605_0276	None	280351	-	0	29	6	28	5	soluble lytic transglycosylase	68	11	Link to NCBI
NC_007516.1	GeneID:3735681	CDS	ubiA	Syncc9605_0622	gTSS-602133	601225	-	23	30	7	27	4	prenyltransferase	68	11	Link to NCBI
NC_007516.1	None	CDS	Syn_n043	Syn_n043	None	1405446	-	0	6	0	57	5	hypothetical protein	68	5	NA
NC_007516.1	GeneID:3735997	CDS	Syncc9605_1618	Syncc9605_1618	None	1487672	-	0	25	8	25	10	two component transcriptional regulator	68	18	Link to NCBI
NC_007516.1	GeneID:3735799	CDS	Syncc9605_2068	Syncc9605_2068	None	1892142	-	0	10	3	46	9	TatD-related deoxyribonuclease	68	12	Link to NCBI
NC_007516.1	GeneID:3736632	CDS	ycf34	Syncc9605_2391	gTSS-2204476	2204205	-	34	34	1	33	0	hypothetical protein	68	1	Link to NCBI
NC_007516.1	GeneID:3737894	CDS	Syncc9605_2479	Syncc9605_2479	gTSS-2285166	2284523	-	37	45	1	21	1	hypothetical protein	68	2	Link to NCBI
NC_007516.1	GeneID:3735303	CDS	Syncc9605_2593	Syncc9605_2593	gTSS-2404748	2404519	-	25	30	0	38	0	hypothetical protein	68	0	Link to NCBI
NC_007516.1	GeneID:3736961	CDS	Syncc9605_2258	Syncc9605_2258	None	2072212	-	0	35	2	28.5	2	hypothetical protein	67.5	4	Link to NCBI
NC_007516.1	GeneID:3735846	CDS	Syncc9605_0704	Syncc9605_0704	None	673151	+	0	26	3	35	3	peptidoglycan glycosyltransferase	67	6	Link to NCBI
NC_007516.1	GeneID:3736353	CDS	phoH	Syncc9605_0884	None	855388	+	0	28	3	28	8	PhoH-like phosphate starvation-inducible protein	67	11	Link to NCBI
NC_007516.1	GeneID:3736990	CDS	Syncc9605_1544	Syncc9605_1544	gTSS+1420898	1420898	+	15	32	3	31	1	hypothetical protein	67	4	Link to NCBI
NC_007516.1	GeneID:3736949	CDS	Syncc9605_1827	Syncc9605_1827	None	1666114	+	0	29	5	29	4	hypothetical protein	67	9	Link to NCBI
NC_007516.1	None	Gene	Syncc9605_2522	Syncc9605_2522	None	2333824	+	0	27	7	26	7	None	67	14	NA
NC_007516.1	GeneID:3735916	CDS	ddl	Syncc9605_0849	gTSS-818628	817549	-	14	28	6	28	5	D-alanyl-alanine synthetase A	67	11	Link to NCBI
NC_007516.1	GeneID:3736981	CDS	Syncc9605_1535	Syncc9605_1535	gTSS-1414006	1413759	-	33	36	8	22	1	phosphate-binding protein	67	9	Link to NCBI
NC_007516.1	None	ncRNA	IsrR-1b	Syn_n055	nTSS-1461426	1461036	-	23	27	4	32	4	IsrR-1	67	8	NA
NC_007516.1	GeneID:3736472	CDS	Syncc9605_2316	Syncc9605_2316	gTSS-2124359	2124038	-	32	37	0	30	0	hypothetical protein	67	0	Link to NCBI
NC_007516.1	GeneID:3736914	CDS	dnaG	Syncc9605_1175	None	1103219	+	0	16	15	23	12	DNA primase	66	27	Link to NCBI
NC_007516.1	GeneID:3735298	CDS	mazG	Syncc9605_2588	gTSS+2400776	2400776	+	16	27	10	21	8	nucleoside triphosphate pyrophosphohydrolase	66	18	Link to NCBI
NC_007516.1	GeneID:3736166	CDS	tgt	Syncc9605_0238	None	246581	-	0	26	6	18	16	queuine tRNA-ribosyltransferase	66	22	Link to NCBI
NC_007516.1	GeneID:3737404	CDS	Syncc9605_0325	Syncc9605_0325	None	328901	-	0	24	11	20	11	hypothetical protein	66	22	Link to NCBI
NC_007516.1	GeneID:3736550	CDS	Syncc9605_0779	Syncc9605_0779	None	743211	-	0	25	5	27	9	chromosome partitioning ATPase	66	14	Link to NCBI
NC_007516.1	GeneID:3735510	CDS	hisF	Syncc9605_1876	gTSS-1706164	1705379	-	20	26	8	25	7	1-(5-phosphoribosyl)-5-[(5-phosphoribosylamino)methylideneamino] imidazole-4-carboxamide isomerase	66	15	Link to NCBI
NC_007516.1	GeneID:3736605	CDS	Syncc9605_1937	Syncc9605_1937	gTSS-1755625	1755360	-	29	33	0	33	0	hypothetical protein	66	0	Link to NCBI
NC_007516.1	GeneID:3736578	CDS	Syncc9605_0390	Syncc9605_0390	None	389928	+	0	31	3	27	4	rhodanese-like protein	65	7	Link to NCBI
NC_007516.1	GeneID:3736757	CDS	Syncc9605_0512	Syncc9605_0512	gTSS+504879	504879	+	25	29	4	29	3	hypothetical protein	65	7	Link to NCBI
NC_007516.1	GeneID:3736986	CDS	Syncc9605_1540	Syncc9605_1540	gTSS+1417197	1417197	+	13	30	1	33	1	hypothetical protein	65	2	Link to NCBI
NC_007516.1	GeneID:3737717	CDS	fumC	Syncc9605_2041	None	1861627	+	0	22	8	27	8	fumarate hydratase	65	16	Link to NCBI
NC_007516.1	GeneID:3735603	CDS	Syncc9605_2177	Syncc9605_2177	None	1993326	+	0	16	12	26	11	hypothetical protein	65	23	Link to NCBI
NC_007516.1	GeneID:3736255	CDS	kdsA	Syncc9605_0175	gTSS-181365	180495	-	15	35	6	23	1	2-dehydro-3-deoxyphosphooctonate aldolase	65	7	Link to NCBI
NC_007516.1	GeneID:3736040	CDS	purK	Syncc9605_1448	None	1358436	-	0	35	1	29	0	phosphoribosylaminoimidazole carboxylase ATPase subunit	65	1	Link to NCBI
NC_007516.1	GeneID:3737828	CDS	pyrB	Syncc9605_2634	None	2444233	-	0	27	1	33	4	aspartate carbamoyltransferase	65	5	Link to NCBI
NC_007516.1	GeneID:3737533	CDS	Syncc9605_0283	Syncc9605_0283	gTSS+288893	288893	+	14	28	1	30	5	hypothetical protein	64	6	Link to NCBI
NC_007516.1	GeneID:3736063	CDS	Syncc9605_0639	Syncc9605_0639	None	616074	+	0	43	6	12	3	hypothetical protein	64	9	Link to NCBI
NC_007516.1	GeneID:3735346	CDS	Syncc9605_0724	Syncc9605_0724	gTSS-693190	692226	-	14	11	1	39	13	hypothetical protein	64	14	Link to NCBI
NC_007516.1	GeneID:3735868	CDS	ubiX	Syncc9605_1313	None	1226563	-	0	41	1	22	0	aromatic acid decarboxylase	64	1	Link to NCBI
NC_007516.1	GeneID:3736092	CDS	pcxA	Syncc9605_1329	None	1243037	-	0	18	10	16	20	proton extrusion protein PcxA	64	30	Link to NCBI
NC_007516.1	GeneID:3737266	CDS	crtD	Syncc9605_1898	None	1718965	-	0	24	5	29	6	hypothetical protein	64	11	Link to NCBI
NC_007516.1	GeneID:4126821	CDS	Syncc9605_2029a	Syncc9605_2029a	gTSS-1846740	1846273	-	21	30	0	33	1	hypothetical protein	64	1	Link to NCBI
NC_007516.1	GeneID:3735777	CDS	Syncc9605_0168	Syncc9605_0168	None	171147	+	0	19	3	30	11	ATPase	63	14	Link to NCBI
NC_007516.1	GeneID:3736565	CDS	Syncc9605_0378	Syncc9605_0378	None	378655	+	0	16	4	38	5	LdpA protein	63	9	Link to NCBI
NC_007516.1	GeneID:3737023	CDS	Syncc9605_0836	Syncc9605_0836	None	805326	+	0	19	12	20	12	glycosyltransferase	63	24	Link to NCBI
NC_007516.1	GeneID:3735901	CDS	murI	Syncc9605_1136	None	1067919	+	0	31	4	24	4	glutamate racemase	63	8	Link to NCBI
NC_007516.1	GeneID:3736163	CDS	Syncc9605_0235	Syncc9605_0235	None	242443	-	0	22	10	25	6	phosphorylase kinase	63	16	Link to NCBI
NC_007516.1	GeneID:3737749	CDS	Syncc9605_2422	Syncc9605_2422	None	2231640	-	0	31	5	23	4	hypothetical protein	63	9	Link to NCBI
NC_007516.1	GeneID:3737829	CDS	Syncc9605_2635	Syncc9605_2635	gTSS-2447222	2445656	-	15	16	21	6	20	sodium/solute transporter family urea transporter	63	41	Link to NCBI
NC_007516.1	GeneID:3735457	CDS	mreC	Syncc9605_0106	None	104871	+	0	25	4	28	5	rod shape-determining protein MreC	62	9	Link to NCBI
NC_007516.1	GeneID:3737549	CDS	Syncc9605_0315	Syncc9605_0315	gTSS-321223	320632	-	57	51	0	11	0	hypothetical protein	62	0	Link to NCBI
NC_007516.1	GeneID:3736760	CDS	Syncc9605_0515	Syncc9605_0515	gTSS-508016	507361	-	36	18	1	39	4	hypothetical protein	62	5	Link to NCBI
NC_007516.1	GeneID:3737488	CDS	Syncc9605_0575	Syncc9605_0575	None	559718	-	0	22	12	24	4	ATPase	62	16	Link to NCBI
NC_007516.1	None	ncRNA	Colbalamin-1b	Syn_n056	None	1464173	-	0	36	10	16	0	Colbalamin-1	62	10	NA
NC_007516.1	GeneID:3736685	CDS	uppP	Syncc9605_2332	gTSS-2146565	2145687	-	13	25	4	28	5	undecaprenyl pyrophosphate phosphatase	62	9	Link to NCBI
NC_007516.1	GeneID:3736159	CDS	Syncc9605_0232	Syncc9605_0232	None	239477	+	0	23	10	19	9	occludin/ELL family	61	19	Link to NCBI
NC_007516.1	GeneID:3736585	CDS	Syncc9605_0660	Syncc9605_0660	None	632617	+	0	10	21	12	18	glycolate oxidase subunit GlcD	61	39	Link to NCBI
NC_007516.1	GeneID:3736356	CDS	era	Syncc9605_0887	None	857867	+	0	16	18	15	12	GTP-binding protein Era	61	30	Link to NCBI
NC_007516.1	GeneID:3737627	CDS	Syncc9605_0989	Syncc9605_0989	None	943667	+	0	11	11	14	25	hypothetical protein	61	36	Link to NCBI
NC_007516.1	GeneID:3735620	CDS	Syncc9605_1162	Syncc9605_1162	gTSS+1093850	1093850	+	19	21	7	28	5	monovalent cation/H+ antiporter subunit C	61	12	Link to NCBI
NC_007516.1	GeneID:3736019	CDS	Syncc9605_1276	Syncc9605_1276	None	1191494	+	0	34	4	20	3	hypothetical protein	61	7	Link to NCBI
NC_007516.1	GeneID:3737950	CDS	Syncc9605_2535	Syncc9605_2535	None	2352573	+	0	27	0	34	0	hypothetical protein	61	0	Link to NCBI
NC_007516.1	GeneID:3737457	CDS	Syncc9605_1050	Syncc9605_1050	None	1000022	-	0	28	8	23	2	hypothetical protein	61	10	Link to NCBI
NC_007516.1	GeneID:3736756	CDS	obgE	Syncc9605_0511	gTSS+503789	503789	+	13	27	5	24	4	GTPase ObgE	60	9	Link to NCBI
NC_007516.1	GeneID:3736201	CDS	Syncc9605_0739	Syncc9605_0739	None	704796	+	0	8	6	23	23	hypothetical protein	60	29	Link to NCBI
NC_007516.1	GeneID:3735610	CDS	carA	Syncc9605_1152	gTSS+1083268	1083268	+	17	23	3	31	3	carbamoyl phosphate synthase small subunit	60	6	Link to NCBI
NC_007516.1	GeneID:3735891	CDS	Syncc9605_1202	Syncc9605_1202	gTSS+1122968	1122968	+	22	32	0	28	0	hypothetical protein	60	0	Link to NCBI
NC_007516.1	GeneID:3736462	CDS	Syncc9605_1258	Syncc9605_1258	gTSS+1179389	1179389	+	23	23	3	31	3	hypothetical protein	60	6	Link to NCBI
NC_007516.1	GeneID:3735553	CDS	Syncc9605_1633	Syncc9605_1633	None	1503358	+	0	20	1	38	1	hypothetical protein	60	2	Link to NCBI
NC_007516.1	GeneID:3735702	CDS	bioD	Syncc9605_2051	None	1872270	+	0	28	5	25	2	dethiobiotin synthase	60	7	Link to NCBI
NC_007516.1	GeneID:3736170	CDS	Syncc9605_0242	Syncc9605_0242	gTSS-250876	250287	-	15	26	4	26	4	esterase	60	8	Link to NCBI
NC_007516.1	GeneID:3737788	CDS	Syncc9605_1076	Syncc9605_1076	None	1015495	-	0	28	2	28	2	Rieske (2Fe-2S) family protein	60	4	Link to NCBI
NC_007516.1	GeneID:3736816	CDS	recC	Syncc9605_1653	None	1523471	-	0	30	1	28	1	DNA helicase/exodeoxyribonuclease V, gamma subunit	60	2	Link to NCBI
NC_007516.1	GeneID:3737186	CDS	Syncc9605_1777	Syncc9605_1777	None	1617370	-	0	5	5	28	22	hypothetical protein	60	27	Link to NCBI
NC_007516.1	GeneID:3735355	CDS	Syncc9605_1914	Syncc9605_1914	None	1735880	-	0	22	2	29	7	hypothetical protein	60	9	Link to NCBI
NC_007516.1	GeneID:3735712	CDS	Syncc9605_2061	Syncc9605_2061	gTSS-1879415	1879273	-	21	40	6	9	5	hypothetical protein	60	11	Link to NCBI
NC_007516.1	GeneID:3736190	CDS	Syncc9605_0261	Syncc9605_0261	None	269565	+	0	14	11	20	14	alpha mannosidase	59	25	Link to NCBI
NC_007516.1	GeneID:3736933	tRNA	tRNA-Ala3	Syncc9605_R0018	None	475556	+	0	1.5	33	8.5	16	tRNA-Ala	59	49	Link to NCBI
NC_007516.1	GeneID:3736847	CDS	Syncc9605_1836	Syncc9605_1836	None	1675656	+	0	25	1	32	1	hypothetical protein	59	2	Link to NCBI
NC_007516.1	GeneID:3736266	CDS	Syncc9605_0186	Syncc9605_0186	None	193498	-	0	31	4	21	3	selenide,water dikinase	59	7	Link to NCBI
NC_007516.1	GeneID:3737071	CDS	Syncc9605_0619	Syncc9605_0619	gTSS-599626	598771	-	21	26	3	30	0	hypothetical protein	59	3	Link to NCBI
NC_007516.1	GeneID:3735890	CDS	Syncc9605_1201	Syncc9605_1201	gTSS-1122950	1122680	-	28	29	0	28	2	hypothetical protein	59	2	Link to NCBI
NC_007516.1	GeneID:3737315	CDS	sun	Syncc9605_0804	gTSS+767891	767891	+	29	29	1	28	0	sun protein	58	1	Link to NCBI
NC_007516.1	None	Gene	Syncc9605_0021	Syncc9605_0021	None	22622	-	0	26	3	23	6	None	58	9	NA
NC_007516.1	GeneID:3736679	tRNA	tRNA-Ala1	Syncc9605_R0049	None	2139232	-	0	1.5	31	9.5	16	tRNA-Ala	58	47	Link to NCBI
NC_007516.1	GeneID:3737325	CDS	Syncc9605_0140	Syncc9605_0140	gTSS+136704	136704	+	19	22	5	24	6.5	hypothetical protein	57.5	11.5	Link to NCBI
NC_007516.1	GeneID:3736259	CDS	Syncc9605_0179	Syncc9605_0179	gTSS+185559	185559	+	19	22	5	24	6.5	hypothetical protein	57.5	11.5	Link to NCBI
NC_007516.1	GeneID:3735753	CDS	Syncc9605_1002	Syncc9605_1002	None	950550	+	0	10	8	22	17	hypothetical protein	57	25	Link to NCBI
NC_007516.1	GeneID:3737129	CDS	Syncc9605_1410	Syncc9605_1410	None	1325230	+	0	28	4	18	7	ABC transporter, likely for trehalose/maltose, membrane component	57	11	Link to NCBI
NC_007516.1	GeneID:3737097	CDS	ftsW	Syncc9605_2202	None	2014752	+	0	8	10	34	5	cell division protein FtsW	57	15	Link to NCBI
NC_007516.1	GeneID:3737769	CDS	Syncc9605_2298	Syncc9605_2298	gTSS+2103525	2103525	+	21	28	0	27	2	hypothetical protein	57	2	Link to NCBI
NC_007516.1	GeneID:3737070	CDS	Syncc9605_0618	Syncc9605_0618	None	597704	-	0	22	8	16	11	VIC family potassium channel protein	57	19	Link to NCBI
NC_007516.1	GeneID:3735523	CDS	Syncc9605_1889	Syncc9605_1889	gTSS-1715692	1714938	-	13	29	1	27	0	hypothetical protein	57	1	Link to NCBI
NC_007516.1	GeneID:3736381	CDS	Syncc9605_1984	Syncc9605_1984	None	1803526	-	0	24	6	16	11	methyltransferase-like	57	17	Link to NCBI
NC_007516.1	GeneID:3736655	CDS	Syncc9605_2026	Syncc9605_2026	None	1843185	-	0	23	1	29	4	hypothetical protein	57	5	Link to NCBI
NC_007516.1	GeneID:3737009	CDS	devC	Syncc9605_1218	None	1137488	+	0	24	9	10	13	DevC protein	56	22	Link to NCBI
NC_007516.1	GeneID:3737687	CDS	Syncc9605_1492	Syncc9605_1492	None	1389729	+	0	7	0	34	15	hypothetical protein	56	15	Link to NCBI
NC_007516.1	GeneID:3735763	CDS	Syncc9605_0154	Syncc9605_0154	None	157369	-	0	30	0	26	0	hypothetical protein	56	0	Link to NCBI
NC_007516.1	GeneID:3737649	CDS	Syncc9605_0547	Syncc9605_0547	gTSS-530647	530355	-	37	36	0	20	0	hypothetical protein	56	0	Link to NCBI
NC_007516.1	GeneID:3737480	CDS	Syncc9605_0567	Syncc9605_0567	gTSS-552605	552354	-	20	25	7	17	7	hypothetical protein	56	14	Link to NCBI
NC_007516.1	GeneID:3737303	CDS	Syncc9605_0792	Syncc9605_0792	None	757162	-	0	24	1	27	4	hypothetical protein	56	5	Link to NCBI
NC_007516.1	GeneID:3736806	CDS	Syncc9605_1046	Syncc9605_1046	None	995601	-	0	15	6	27	8	transcriptional regulator	56	14	Link to NCBI
NC_007516.1	GeneID:3737243	CDS	ruvB	Syncc9605_0118	None	115254	+	0	25	14	8	8	Holliday junction DNA helicase RuvB	55	22	Link to NCBI
NC_007516.1	GeneID:3735771	CDS	Syncc9605_0162	Syncc9605_0162	None	165823	+	0	20	6	19	10	glycosyl transferase	55	16	Link to NCBI
NC_007516.1	GeneID:3735695	CDS	tsaD	Syncc9605_0635	None	612411	+	0	27	1	25	2	DNA-binding/iron metalloprotein/AP endonuclease	55	3	Link to NCBI
NC_007516.1	GeneID:3737314	CDS	Syncc9605_0803	Syncc9605_0803	None	767471	+	0	41	2	12	0	methylated-DNA--protein-cysteine methyltransferase	55	2	Link to NCBI
NC_007516.1	GeneID:3736783	CDS	rimI	Syncc9605_1561	gTSS+1435812	1435812	+	16	23	1	30	1	ribosomal-protein-alanine acetyltransferase	55	2	Link to NCBI
NC_007516.1	GeneID:3736707	CDS	Syncc9605_1602	Syncc9605_1602	None	1472423	+	0	19	8	19	9	hypothetical protein	55	17	Link to NCBI
NC_007516.1	None	CDS	Syn_n061	Syn_n061	gTSS+1710848	1710848	+	48	30	7	17	1	hypothetical protein	55	8	NA
NC_007516.1	GeneID:3737098	CDS	ccdA	Syncc9605_2203	gTSS+2016031	2016031	+	18	26	3	24	2	c-type cytochrome biogenesis protein CcdA	55	5	Link to NCBI
NC_007516.1	GeneID:3736893	CDS	Syncc9605_0963	Syncc9605_0963	gTSS-920647	920242	-	24	28	3	17	7	hypothetical protein	55	10	Link to NCBI
NC_007516.1	GeneID:3736409	CDS	Syncc9605_1473	Syncc9605_1473	gTSS-1378927	1378591	-	19	28	6	20	1	molecular chaperone DnaJ	55	7	Link to NCBI
NC_007516.1	GeneID:3736712	CDS	Syncc9605_1607	Syncc9605_1607	None	1477811	-	0	10	1	40	4	hypothetical protein	55	5	Link to NCBI
NC_007516.1	GeneID:3737906	CDS	Syncc9605_2491	Syncc9605_2491	None	2297694	+	0	1.17	28.46	4.32	20.45	hypothetical protein	54.4	48.91	Link to NCBI
NC_007516.1	GeneID:3736376	CDS	Syncc9605_1979	Syncc9605_1979	None	1799305	+	0	21	8	18	7	hypothetical protein	54	15	Link to NCBI
NC_007516.1	GeneID:3736538	CDS	Syncc9605_2374	Syncc9605_2374	None	2188341	+	0	16	0	37	1	hypothetical protein	54	1	Link to NCBI
NC_007516.1	GeneID:3737810	CDS	Syncc9605_0070	Syncc9605_0070	None	68726	-	0	15	4	28	7	hypothetical protein	54	11	Link to NCBI
NC_007516.1	GeneID:3737552	CDS	Syncc9605_0318	Syncc9605_0318	gTSS-323691	323038	-	18	35	5	8	6	peptidase S16, lon-like	54	11	Link to NCBI
NC_007516.1	GeneID:3736924	CDS	minC	Syncc9605_0482	gTSS-467819	467157	-	17	26	5	19	4	septum site-determining protein MinC	54	9	Link to NCBI
NC_007516.1	GeneID:3735332	CDS	Syncc9605_0504	Syncc9605_0504	None	495515	-	0	18	10	18	8	sulfate transporter	54	18	Link to NCBI
NC_007516.1	GeneID:3735988	CDS	Syncc9605_1609	Syncc9605_1609	None	1478500	-	0	30	3	14	7	hypothetical protein	54	10	Link to NCBI
NC_007516.1	GeneID:3735561	CDS	Syncc9605_1641	Syncc9605_1641	gTSS-1510387	1509431	-	16	19	11	11	13	cell envelope-related function transcriptional attenuator	54	24	Link to NCBI
NC_007516.1	GeneID:3736431	CDS	Syncc9605_1859	Syncc9605_1859	None	1692119	-	0	20	2	31	1	hypothetical protein	54	3	Link to NCBI
NC_007516.1	GeneID:3737736	CDS	lpxB	Syncc9605_2115	gTSS-1937839	1936610	-	15	21	4	20	9	lipid-A-disaccharide synthase	54	13	Link to NCBI
NC_007516.1	GeneID:3737984	CDS	Syncc9605_2252	Syncc9605_2252	None	2065697	-	0	27	3	21	3	hypothetical protein	54	6	Link to NCBI
NC_007516.1	GeneID:3737865	CDS	Syncc9605_2461	Syncc9605_2461	None	2267475	+	0	21	7	15.4	10	3-hydroxyisobutyrate dehydrogenase	53.4	17	Link to NCBI
NC_007516.1	GeneID:3736658	CDS	Syncc9605_0526	Syncc9605_0526	gTSS+517564	517564	+	13	24	0	29	0	hypothetical protein	53	0	Link to NCBI
NC_007516.1	GeneID:3737799	CDS	csgA	Syncc9605_1087	None	1023953	+	0	17	5	20	11	short-chain dehydrogenase/reductase	53	16	Link to NCBI
NC_007516.1	GeneID:3737116	CDS	pstC	Syncc9605_1398	None	1313987	+	0	16	8	20	9	phosphate ABC transporter permease	53	17	Link to NCBI
NC_007516.1	GeneID:3737179	CDS	Syncc9605_1770	Syncc9605_1770	None	1614199	+	0	18	3	29	3	hypothetical protein	53	6	Link to NCBI
NC_007516.1	GeneID:3736690	CDS	rimO	Syncc9605_2337	None	2150648	+	0	22	2	22	7	hypothetical protein	53	9	Link to NCBI
NC_007516.1	GeneID:3737831	CDS	Syncc9605_2637	Syncc9605_2637	None	2448872	+	0	12	15	12	14	hypothetical protein	53	29	Link to NCBI
NC_007516.1	GeneID:3736099	CDS	zam	Syncc9605_1336	None	1250528	-	0	19	6	19	9	ribonuclease II	53	15	Link to NCBI
NC_007516.1	GeneID:3737703	CDS	Syncc9605_1508	Syncc9605_1508	None	1399101	-	0	30	3	20	0	hypothetical protein	53	3	Link to NCBI
NC_007516.1	GeneID:3736772	CDS	Syncc9605_1550	Syncc9605_1550	gTSS-1428427	1427917	-	17	23	3	24	3	hypothetical protein	53	6	Link to NCBI
NC_007516.1	GeneID:3736438	CDS	lpxD	Syncc9605_1866	None	1696634	-	0	19	7	19	8	UDP-3-O-[3-hydroxymyristoyl] glucosamine N-acyltransferase	53	15	Link to NCBI
NC_007516.1	GeneID:3737801	CDS	Syncc9605_0061	Syncc9605_0061	None	57232	+	0	26	1	24	1	hypothetical protein	52	2	Link to NCBI
NC_007516.1	GeneID:3736194	CDS	pth	Syncc9605_0265	None	273199	+	0	12	12	16	12	peptidyl-tRNA hydrolase	52	24	Link to NCBI
NC_007516.1	GeneID:3736425	CDS	nth	Syncc9605_1489	None	1387961	+	0	16	0	31	5	endonuclease III	52	5	Link to NCBI
NC_007516.1	GeneID:3736824	CDS	Syncc9605_1661	Syncc9605_1661	None	1530455	+	0	8	7	30	7	glutaredoxin-like protein	52	14	Link to NCBI
NC_007516.1	GeneID:3736951	CDS	dapB	Syncc9605_1829	None	1671311	+	0	25	5	16	6	dihydrodipicolinate reductase	52	11	Link to NCBI
NC_007516.1	GeneID:3736955	CDS	Syncc9605_1833	Syncc9605_1833	None	1674335	+	0	21	3	27	1	hypothetical protein	52	4	Link to NCBI
NC_007516.1	GeneID:3736374	CDS	Syncc9605_1977	Syncc9605_1977	None	1798270	+	0	26	3	22	1	hypothetical protein	52	4	Link to NCBI
NC_007516.1	GeneID:3737443	CDS	metB	Syncc9605_1995	None	1813471	+	0	25	5	17	5	cystathionine gamma-synthase	52	10	Link to NCBI
NC_007516.1	GeneID:3735392	CDS	nadE	Syncc9605_2180	None	1996199	+	0	26	3	20	3	NH(3)-dependent NAD(+) synthetase	52	6	Link to NCBI
NC_007516.1	GeneID:3736227	CDS	Syncc9605_2285	Syncc9605_2285	None	2093505	+	0	18	0	30	4	hypothetical protein	52	4	Link to NCBI
NC_007516.1	GeneID:3736497	CDS	Syncc9605_2351	Syncc9605_2351	None	2162562	+	0	20	4	24	4	beta-glucosidase	52	8	Link to NCBI
NC_007516.1	GeneID:3737057	CDS	Syncc9605_0605	Syncc9605_0605	gTSS-586485	586099	-	21	29	2	21	0	transcriptional regulator AbrB	52	2	Link to NCBI
NC_007516.1	GeneID:3737472	CDS	Syncc9605_1065	Syncc9605_1065	None	1007617	-	0	40	1	5	6	hypothetical protein	52	7	Link to NCBI
NC_007516.1	GeneID:3737476	CDS	Syncc9605_1069	Syncc9605_1069	gTSS-1010780	1010360	-	14	18	6	24	4	hypothetical protein	52	10	Link to NCBI
NC_007516.1	GeneID:3735962	CDS	Syncc9605_1425	Syncc9605_1425	gTSS-1339995	1338894	-	21	29	1	21	1	hypothetical protein	52	2	Link to NCBI
NC_007516.1	GeneID:3736443	CDS	Syncc9605_1871	Syncc9605_1871	gTSS-1701396	1700343	-	13	24	2	24	2	hypothetical protein	52	4	Link to NCBI
NC_007516.1	GeneID:3736372	CDS	pntA-2	Syncc9605_1975	None	1796709	-	0	14	7	29	2	nicotinamide nucleotide transhydrogenase, subunit alpha 2 (A2)	52	9	Link to NCBI
NC_007516.1	GeneID:3737210	CDS	Syncc9605_2147	Syncc9605_2147	None	1966479	-	0	17	9	15	11	hypothetical protein	52	20	Link to NCBI
NC_007516.1	GeneID:3736484	CDS	Syncc9605_2328	Syncc9605_2328	None	2134640	-	0	9	12	20	11	serum resistance locus BrkB-like	52	23	Link to NCBI
NC_007516.1	GeneID:3736501	CDS	Syncc9605_2355	Syncc9605_2355	None	2166697	-	0	23	3	22	4	hypothetical protein	52	7	Link to NCBI
NC_007516.1	GeneID:3735737	CDS	Syncc9605_0229	Syncc9605_0229	None	236624	+	0	18	8	18	7	hypothetical protein	51	15	Link to NCBI
NC_007516.1	GeneID:3736832	CDS	Syncc9605_0341	Syncc9605_0341	None	353979	+	0	33	0	18	0	hypothetical protein	51	0	Link to NCBI
NC_007516.1	GeneID:3736073	CDS	Syncc9605_0647	Syncc9605_0647	gTSS+622638	622638	+	15	24	2	24	1	hypothetical protein	51	3	Link to NCBI
NC_007516.1	GeneID:3737311	CDS	dppC	Syncc9605_0800	None	765394	+	0	21	4	21	5	ABC transporter, oligopeptides	51	9	Link to NCBI
NC_007516.1	GeneID:3736226	CDS	sufR	Syncc9605_2284	None	2092861	+	0	29	6	16	0	transcriptional regulator	51	6	Link to NCBI
NC_007516.1	GeneID:3736467	CDS	hflX	Syncc9605_2311	None	2117242	+	0	26	2	21	2	GTP-binding protein, transporter associated	51	4	Link to NCBI
NC_007516.1	GeneID:3736546	CDS	Syncc9605_0775	Syncc9605_0775	gTSS-740136	739838	-	20	19	0	32	0	hypothetical protein	51	0	Link to NCBI
NC_007516.1	GeneID:3735870	CDS	Syncc9605_1315	Syncc9605_1315	None	1229597	-	0	16	1	33	1	hypothetical protein	51	2	Link to NCBI
NC_007516.1	GeneID:3736988	CDS	Syncc9605_1542	Syncc9605_1542	None	1417660	-	0	10	5	30	6	hypothetical protein	51	11	Link to NCBI
NC_007516.1	GeneID:3735707	CDS	Syncc9605_2056	Syncc9605_2056	None	1876208	-	0	19	6	19	7	hypothetical protein	51	13	Link to NCBI
NC_007516.1	GeneID:3736529	CDS	thrC	Syncc9605_2365	gTSS-2176078	2175110	-	19	19	4	21	7	cysteine synthase	51	11	Link to NCBI
NC_007516.1	GeneID:3737377	CDS	sixA	Syncc9605_2414	None	2224774	-	0	15	36	0	0	phosphohistidine phosphatase, SixA	51	36	Link to NCBI
NC_007516.1	GeneID:3736897	CDS	hisG	Syncc9605_0967	None	922249	+	0	11	5	29.33	5	ATP phosphoribosyltransferase	50.33	10	Link to NCBI
NC_007516.1	GeneID:3736590	CDS	Syncc9605_0665	Syncc9605_0665	None	636739	+	0	10	14	19	7	hypothetical protein	50	21	Link to NCBI
NC_007516.1	GeneID:3737342	CDS	Syncc9605_0676	Syncc9605_0676	None	646659	+	0	18	2	26	4	thermostable carboxypeptidase 1	50	6	Link to NCBI
NC_007516.1	GeneID:3735609	CDS	trpD	Syncc9605_1151	None	1082154	+	0	24	3	19	4	anthranilate phosphoribosyltransferase	50	7	Link to NCBI
NC_007516.1	GeneID:3735947	CDS	mtnP	Syncc9605_1392	None	1307645	+	0	13	8	24	5	methylthioadenosine phosphorylase	50	13	Link to NCBI
NC_007516.1	GeneID:3735652	CDS	dppB	Syncc9605_1960	None	1777881	+	0	21	1	28	0	ABC transporter, oligopeptides	50	1	Link to NCBI
NC_007516.1	GeneID:3737473	CDS	Syncc9605_1066	Syncc9605_1066	None	1008248	-	0	19	13	10	8	hypothetical protein	50	21	Link to NCBI
NC_007516.1	GeneID:3736453	CDS	Syncc9605_1249	Syncc9605_1249	None	1170279	-	0	20	1	28	1	hypothetical protein	50	2	Link to NCBI
NC_007516.1	GeneID:3736413	CDS	Syncc9605_1477	Syncc9605_1477	gTSS-1380816	1380580	-	15	25	7	11	7	high light inducible protein	50	14	Link to NCBI
NC_007516.1	GeneID:3736606	CDS	Syncc9605_1938	Syncc9605_1938	None	1755919	-	0	13	5	27	5	permease of sugar ABC transporter	50	10	Link to NCBI
NC_007516.1	GeneID:3737845	CDS	Syncc9605_2441	Syncc9605_2441	gTSS-2248374	2248099	-	23	31	1	18	0	glutaredoxin GrxC	50	1	Link to NCBI
NC_007516.1	GeneID:3735539	CDS	msrB-1	Syncc9605_0016	None	18638	+	0	11	9	24	5	methionine sulfoxide reductase B	49	14	Link to NCBI
NC_007516.1	GeneID:3737602	CDS	cbbX	Syncc9605_0763	None	728875	+	0	24	3	17	5	ATPase	49	8	Link to NCBI
NC_007516.1	GeneID:3735365	CDS	Syncc9605_1923	Syncc9605_1923	gTSS+1745058	1745058	+	21	33	0	16	0	cytochrome c biogenesis protein trans	49	0	Link to NCBI
NC_007516.1	GeneID:3735655	CDS	Syncc9605_1963	Syncc9605_1963	None	1782133	+	0	10	1	33	5	hypothetical protein	49	6	Link to NCBI
NC_007516.1	GeneID:3735773	CDS	pfs	Syncc9605_0164	None	167961	-	0	27	8	11	3	methylthioadenosine nucleosidase	49	11	Link to NCBI
NC_007516.1	GeneID:3736831	CDS	Syncc9605_0340	Syncc9605_0340	gTSS-353977	353233	-	14	19	5	19	6	hypothetical protein	49	11	Link to NCBI
NC_007516.1	GeneID:3735336	CDS	Syncc9605_0714	Syncc9605_0714	None	682990	-	0	21	7	18	3	methyltransferase	49	10	Link to NCBI
NC_007516.1	GeneID:3735924	CDS	Syncc9605_0856	Syncc9605_0856	None	825491	-	0	36	2	7	4	hypothetical protein	49	6	Link to NCBI
NC_007516.1	GeneID:3736412	CDS	Syncc9605_1476	Syncc9605_1476	None	1379920	-	0	20	2	27	0	hypothetical protein	49	2	Link to NCBI
NC_007516.1	GeneID:3735563	CDS	Syncc9605_1643	Syncc9605_1643	None	1512604	-	0	17	8	15	9	ATPase	49	17	Link to NCBI
NC_007516.1	GeneID:3736537	CDS	Syncc9605_2373	Syncc9605_2373	gTSS-2188190	2187237	-	14	23	1	22	3	pectate lyase	49	4	Link to NCBI
NC_007516.1	GeneID:3737748	CDS	Syncc9605_2421	Syncc9605_2421	gTSS-2231742	2230533	-	14	23	1	22	3	hypothetical protein	49	4	Link to NCBI
NC_007516.1	GeneID:3735272	CDS	Syncc9605_1025	Syncc9605_1025	None	975797	+	0	17	11	14	6	sugar kinase	48	17	Link to NCBI
NC_007516.1	GeneID:3737467	CDS	Syncc9605_1060	Syncc9605_1060	None	1005541	+	0	2	0	25	21	hypothetical protein	48	21	Link to NCBI
NC_007516.1	GeneID:3735410	CDS	Syncc9605_2218	Syncc9605_2218	None	2030586	+	0	17	1	23	7	hypothetical protein	48	8	Link to NCBI
NC_007516.1	GeneID:3735738	CDS	Syncc9605_0230	Syncc9605_0230	None	238081	-	0	16	6	13	13	hypothetical protein	48	19	Link to NCBI
NC_007516.1	GeneID:3735495	CDS	Syncc9605_1516	Syncc9605_1516	None	1403497	-	0	12	5	22	9	hypothetical protein	48	14	Link to NCBI
NC_007516.1	GeneID:3737713	CDS	Syncc9605_2037	Syncc9605_2037	None	1858108	-	0	8	6	28	6	polysaccharide ABC transporter	48	12	Link to NCBI
NC_007516.1	GeneID:3736214	CDS	Syncc9605_2272	Syncc9605_2272	gTSS-2082360	2081722	-	14	20	5	18	5	hypothetical protein	48	10	Link to NCBI
NC_007516.1	GeneID:3736662	CDS	Syncc9605_0530	Syncc9605_0530	gTSS+519644	519644	+	22	25	1	18	3	hypothetical protein	47	4	Link to NCBI
NC_007516.1	GeneID:3736666	CDS	Syncc9605_0534	Syncc9605_0534	None	521393	+	0	25	2	17	3	hypothetical protein	47	5	Link to NCBI
NC_007516.1	GeneID:3737588	CDS	Syncc9605_0599	Syncc9605_0599	None	580922	+	0	8	16	8	15	hypothetical protein	47	31	Link to NCBI
NC_007516.1	GeneID:3737066	CDS	Syncc9605_0614	Syncc9605_0614	None	594217	+	0	18	2	26	1	N-acetylmannosamine-6-phosphate 2-epimerase	47	3	Link to NCBI
NC_007516.1	GeneID:3735878	CDS	Syncc9605_1189	Syncc9605_1189	gTSS+1113094	1113094	+	17	20	5	18	4	hypothetical protein	47	9	Link to NCBI
NC_007516.1	GeneID:3735415	CDS	Syncc9605_2223	Syncc9605_2223	None	2037477	+	0	23	2	20	2	hypothetical protein	47	4	Link to NCBI
NC_007516.1	GeneID:3735313	CDS	menF	Syncc9605_2603	None	2417349	+	0	20	10	10	7	anthranilate synthase	47	17	Link to NCBI
NC_007516.1	GeneID:3737819	CDS	Syncc9605_0079	Syncc9605_0079	gTSS-78850	78378	-	15	37	0	10	0	hypothetical protein	47	0	Link to NCBI
NC_007516.1	GeneID:3737349	CDS	Syncc9605_0683	Syncc9605_0683	None	655259	-	0	13	7	19	8	hypothetical protein	47	15	Link to NCBI
NC_007516.1	GeneID:3736137	CDS	Syncc9605_1354	Syncc9605_1354	gTSS-1265850	1265560	-	14	19	1	24	3	hypothetical protein	47	4	Link to NCBI
NC_007516.1	GeneID:3736818	CDS	Syncc9605_1655	Syncc9605_1655	None	1527398	-	0	14	10	12	11	hypothetical protein	47	21	Link to NCBI
NC_007516.1	GeneID:3735767	CDS	Syncc9605_0158	Syncc9605_0158	gTSS+160683	160683	+	16	20.5	3	20	3	hypothetical protein	46.5	6	Link to NCBI
NC_007516.1	GeneID:3735765	CDS	Syncc9605_0156	Syncc9605_0156	None	158678	+	0	7	2	36	1	hypothetical protein	46	3	Link to NCBI
NC_007516.1	GeneID:3737525	CDS	Syncc9605_0275	Syncc9605_0275	gTSS+279943	279943	+	15	15	9	15	7	hypothetical protein	46	16	Link to NCBI
NC_007516.1	GeneID:3737072	CDS	ispD	Syncc9605_0620	gTSS+599646	599646	+	18	23	0	23	0	2-C-methyl-D-erythritol 4-phosphate cytidylyltransferase	46	0	Link to NCBI
NC_007516.1	GeneID:3737554	CDS	Syncc9605_0918	Syncc9605_0918	None	884318	+	0	20	4	20	2	hypothetical protein	46	6	Link to NCBI
NC_007516.1	GeneID:3735676	CDS	menB	Syncc9605_1123	None	1054817	+	0	22	2	22	0	naphthoate synthase	46	2	Link to NCBI
NC_007516.1	GeneID:3736029	CDS	macB	Syncc9605_1437	None	1348933	+	0	25	1	18	2	ABC transporter	46	3	Link to NCBI
NC_007516.1	GeneID:3735296	CDS	Syncc9605_1797	Syncc9605_1797	None	1636515	+	0	19	4	19	4	hypothetical protein	46	8	Link to NCBI
NC_007516.1	GeneID:3735808	CDS	Syncc9605_2077	Syncc9605_2077	gTSS+1899693	1899693	+	36	22	0	21	3	hypothetical protein	46	3	Link to NCBI
NC_007516.1	GeneID:3737860	CDS	mkl	Syncc9605_2456	None	2262195	+	0	19	7	15	5	ATPase	46	12	Link to NCBI
NC_007516.1	GeneID:3737832	CDS	Syncc9605_2638	Syncc9605_2638	None	2449840	+	0	26	1	18	1	transglutaminase-like	46	2	Link to NCBI
NC_007516.1	GeneID:3735326	CDS	glpK	Syncc9605_0500	gTSS-492654	491134	-	13	29	0	17	0	glycerol kinase	46	0	Link to NCBI
NC_007516.1	GeneID:3735674	CDS	lepB	Syncc9605_1121	gTSS-1053082	1052478	-	16	25	4	16	1	thylakoidal processing peptidase	46	5	Link to NCBI
NC_007516.1	GeneID:3736999	CDS	tadA	Syncc9605_1208	None	1128261	-	0	17	6	16	7	tRNA-adenosine deaminase	46	13	Link to NCBI
NC_007516.1	GeneID:3736128	CDS	Syncc9605_1345	Syncc9605_1345	None	1259719	-	0	11	6	19	10	hypothetical protein	46	16	Link to NCBI
NC_007516.1	GeneID:3737904	CDS	argJ	Syncc9605_2489	None	2295705	-	0	22	3	20	1	bifunctional ornithine acetyltransferase/N-acetylglutamate synthase	46	4	Link to NCBI
NC_007516.1	GeneID:3735316	CDS	Syncc9605_2606	Syncc9605_2606	None	2420264	-	0	20	8	18	0	alpha amylase	46	8	Link to NCBI
NC_007516.1	GeneID:3737830	CDS	Syncc9605_2636	Syncc9605_2636	None	2447379	+	0	15	6	19	5	hypothetical protein	45	11	Link to NCBI
NC_007516.1	GeneID:3736404	CDS	Syncc9605_0041	Syncc9605_0041	None	39356	-	0	15	1	27	2	hypothetical protein	45	3	Link to NCBI
NC_007516.1	GeneID:3736917	CDS	umuC	Syncc9605_1178	None	1105898	-	0	22	1	21	1	DNA-directed DNA polymerase	45	2	Link to NCBI
NC_007516.1	GeneID:3736918	CDS	lexA	Syncc9605_1179	gTSS-1107632	1107185	-	24	18	0	27	0	SOS mutagenesis protein UmuD	45	0	Link to NCBI
NC_007516.1	GeneID:3735995	CDS	Syncc9605_1616	Syncc9605_1616	None	1485785	-	0	39	0	6	0	ribosomal large subunit pseudouridine synthase B	45	0	Link to NCBI
NC_007516.1	GeneID:3737047	CDS	Syncc9605_1679	Syncc9605_1679	None	1541219	-	0	9	14	15	7	hypothetical protein	45	21	Link to NCBI
NC_007516.1	GeneID:3735366	CDS	recD	Syncc9605_1924	None	1745896	-	0	20	3	18	4	exodeoxyribonuclease V	45	7	Link to NCBI
NC_007516.1	GeneID:3736640	CDS	fcs	Syncc9605_2011	None	1830764	-	0	16	8	10	11	long-chain-fatty-acid--CoA ligase	45	19	Link to NCBI
NC_007516.1	GeneID:3737770	CDS	Syncc9605_2299	Syncc9605_2299	None	2104033	-	0	22	0	22	1	hypothetical protein	45	1	Link to NCBI
NC_007516.1	GeneID:3736536	CDS	Syncc9605_2372	Syncc9605_2372	None	2185576	-	0	16	6	17	6	hypothetical protein	45	12	Link to NCBI
NC_007516.1	GeneID:3737884	CDS	Syncc9605_2690	Syncc9605_2690	None	2500567	-	0	13	5	21	6	hypothetical protein	45	11	Link to NCBI
NC_007516.1	GeneID:3735531	CDS	Syncc9605_0008	Syncc9605_0008	None	10436	+	0	11	12	15	6	hypothetical protein	44	18	Link to NCBI
NC_007516.1	GeneID:3736595	CDS	Syncc9605_0670	Syncc9605_0670	None	642247	+	0	24	0	20	0	ATPase	44	0	Link to NCBI
NC_007516.1	None	Gene	Syncc9605_1124	Syncc9605_1124	None	1055752	+	0	15	4	19	6	None	44	10	NA
NC_007516.1	GeneID:3736050	CDS	Syncc9605_1458	Syncc9605_1458	None	1367905	+	0	13	1	28	2	hypothetical protein	44	3	Link to NCBI
NC_007516.1	GeneID:3737727	CDS	Syncc9605_2106	Syncc9605_2106	gTSS+1928955	1928955	+	13	24	0	20	0	hypothetical protein	44	0	Link to NCBI
NC_007516.1	GeneID:3737215	CDS	Syncc9605_2152	Syncc9605_2152	None	1970537	+	0	15	7	15	7	RNA-binding S4	44	14	Link to NCBI
NC_007516.1	GeneID:3736499	CDS	hemD	Syncc9605_2353	None	2165443	+	0	22	5	9	8	uroporphyrinogen-III synthase	44	13	Link to NCBI
NC_007516.1	GeneID:3737324	CDS	kdsA	Syncc9605_0139	None	135673	-	0	11	0	28	5	2-dehydro-3-deoxyphosphooctonate aldolase	44	5	Link to NCBI
NC_007516.1	GeneID:3736209	CDS	chlN	Syncc9605_0747	None	712816	-	0	10	11	10	13	light-independent protochlorophyllide reductase subunit N	44	24	Link to NCBI
NC_007516.1	GeneID:3737236	CDS	Syncc9605_1293	Syncc9605_1293	None	1205800	-	0	15	2	20	7	ATPase	44	9	Link to NCBI
NC_007516.1	GeneID:3736031	CDS	Syncc9605_1439	Syncc9605_1439	None	1352189	-	0	0	0	28	16	hypothetical protein	44	16	Link to NCBI
NC_007516.1	GeneID:3735279	CDS	stpA	Syncc9605_1780	gTSS-1620321	1619062	-	18	18	4	19	3	glucosylglycerol 3-phosphatase	44	7	Link to NCBI
NC_007516.1	GeneID:3735370	CDS	folD	Syncc9605_1928	None	1749470	-	0	10	7	15	12	bifunctional 5,10-methylene-tetrahydrofolate dehydrogenase/ 5,10-methylene-tetrahydrofolate cyclohydrolase	44	19	Link to NCBI
NC_007516.1	GeneID:3737864	CDS	Syncc9605_2460	Syncc9605_2460	gTSS-2267420	2267037	-	16	21	0	21	2	hypothetical protein	44	2	Link to NCBI
NC_007516.1	GeneID:3735458	CDS	Syncc9605_0107	Syncc9605_0107	None	105619	+	0	9	12	5	17	hypothetical protein	43	29	Link to NCBI
NC_007516.1	GeneID:3735850	CDS	Syncc9605_0708	Syncc9605_0708	None	678084	+	0	16	2	21	4	deoxyribodipyrimidine photo-lyase type I	43	6	Link to NCBI
NC_007516.1	GeneID:3736615	CDS	prmA	Syncc9605_1947	None	1767064	+	0	24	3	12	4	hypothetical protein	43	7	Link to NCBI
NC_007516.1	GeneID:3737634	CDS	unk1	Syncc9605_0451	None	442858	-	0	8	2	27	6	hypothetical protein	43	8	Link to NCBI
NC_007516.1	GeneID:3737001	CDS	Syncc9605_1210	Syncc9605_1210	None	1130335	-	0	14	8	9	12	small GTP-binding protein domain-containing protein	43	20	Link to NCBI
NC_007516.1	GeneID:3736978	CDS	Syncc9605_1532	Syncc9605_1532	None	1411634	-	0	14	3	21	5	hypothetical protein	43	8	Link to NCBI
NC_007516.1	GeneID:3735397	CDS	petF-4	Syncc9605_2185	None	2000752	-	0	3	5	30	5	ferredoxin (2Fe-2S)	43	10	Link to NCBI
NC_007516.1	GeneID:3736682	CDS	suhB,ssyA	Syncc9605_2329	None	2141664	-	0	9	7	22	5	inositol monophosphatase	43	12	Link to NCBI
NC_007516.1	GeneID:3737855	CDS	argS	Syncc9605_2451	None	2255285	-	0	21	1	20	1	arginyl-tRNA synthetase	43	2	Link to NCBI
NC_007516.1	GeneID:3736542	tRNA	tRNA-Asn1	Syncc9605_R0052	nTSS+2191230	2191230	+	42	42	0	0	0	tRNA-Asn	42	0	Link to NCBI
NC_007516.1	GeneID:3737603	CDS	Syncc9605_0764	Syncc9605_0764	None	729734	-	0	16	0	25	1	chloride channel	42	1	Link to NCBI
NC_007516.1	GeneID:3737461	CDS	Syncc9605_1054	Syncc9605_1054	None	1002448	-	0	22	8	8	4	hypothetical protein	42	12	Link to NCBI
NC_007516.1	GeneID:3735892	CDS	Syncc9605_1203	Syncc9605_1203	gTSS-1123599	1123291	-	17	23	7	8	4	hypothetical protein	42	11	Link to NCBI
NC_007516.1	GeneID:3736041	CDS	Syncc9605_1449	Syncc9605_1449	None	1359649	-	0	11	5	16	10	lactose transport system permease	42	15	Link to NCBI
NC_007516.1	GeneID:3736882	CDS	Syncc9605_1585	Syncc9605_1585	gTSS-1454648	1454342	-	19	19	2	19	2	hypothetical protein	42	4	Link to NCBI
NC_007516.1	GeneID:3737269	CDS	Syncc9605_1901	Syncc9605_1901	gTSS-1722665	1722357	-	14	10	0	32	0	hypothetical protein	42	0	Link to NCBI
NC_007516.1	GeneID:3736631	CDS	Syncc9605_2390	Syncc9605_2390	None	2203585	-	0	18	4	15	5	hypothetical protein	42	9	Link to NCBI
NC_007516.1	GeneID:3737827	CDS	Syncc9605_2633	Syncc9605_2633	None	2442199	-	0	16	7	16	3	asparagine synthase	42	10	Link to NCBI
NC_007516.1	GeneID:3737061	CDS	Syncc9605_0609	Syncc9605_0609	None	589828	+	0	9	5	20	7	cytochrome c oxidase assembly protein	41	12	Link to NCBI
NC_007516.1	GeneID:3736015	CDS	Syncc9605_1272	Syncc9605_1272	None	1189787	+	0	18	3	17	3	hypothetical protein	41	6	Link to NCBI
NC_007516.1	GeneID:3737695	CDS	Syncc9605_1500	Syncc9605_1500	None	1394490	+	0	20	0	21	0	hypothetical protein	41	0	Link to NCBI
NC_007516.1	GeneID:3737382	CDS	moeA	Syncc9605_2649	None	2459298	+	0	17	0	24	0	molybdopterin molybdochelatase	41	0	Link to NCBI
NC_007516.1	GeneID:3735735	CDS	rdgB	Syncc9605_0227	None	234529	-	0	4	7	15	15	deoxyribonucleotide triphosphate pyrophosphatase	41	22	Link to NCBI
NC_007516.1	GeneID:3736937	CDS	mtnB	Syncc9605_0490	None	480008	-	0	21	6	10	4	methylthioribulose-1-phosphate dehydratase	41	10	Link to NCBI
NC_007516.1	GeneID:3736026	CDS	Syncc9605_1434	Syncc9605_1434	None	1346601	-	0	14	0	20	7	hypothetical protein	41	7	Link to NCBI
NC_007516.1	GeneID:3735418	CDS	Syncc9605_2226	Syncc9605_2226	None	2039526	-	0	12	2	23	4	hypothetical protein	41	6	Link to NCBI
NC_007516.1	GeneID:3735421	CDS	Syncc9605_2229	Syncc9605_2229	None	2042275	-	0	18	1	21	1	hypothetical protein	41	2	Link to NCBI
NC_007516.1	GeneID:3737753	CDS	Syncc9605_2426	Syncc9605_2426	None	2234724	-	0	10	3	22	6	pseudouridine synthase	41	9	Link to NCBI
NC_007516.1	GeneID:3737590	CDS	Syncc9605_0601	Syncc9605_0601	None	582743	+	0	16	7	11	6	twin-arginine translocation pathway signal	40	13	Link to NCBI
NC_007516.1	GeneID:3737710	CDS	Syncc9605_2034	Syncc9605_2034	None	1852271	+	0	17	3	15	5	dTDP-4-dehydrorhamnose reductase	40	8	Link to NCBI
NC_007516.1	GeneID:3735541	CDS	pilC	Syncc9605_0018	None	20356	-	0	31	2	7	0	Type II secretory pathway component PulF-like	40	2	Link to NCBI
NC_007516.1	GeneID:3735895	CDS	Syncc9605_1130	Syncc9605_1130	None	1061361	-	0	6	2	29	3	hypothetical protein	40	5	Link to NCBI
NC_007516.1	GeneID:3736094	CDS	Syncc9605_1331	Syncc9605_1331	gTSS-1245326	1244904	-	16	22	1	17	0	hypothetical protein	40	1	Link to NCBI
NC_007516.1	GeneID:3737456	CDS	queA	Syncc9605_2008	None	1827727	-	0	10	9	18	3	S-adenosylmethionine:tRNA ribosyltransferase-isomerase	40	12	Link to NCBI
NC_007516.1	GeneID:3735715	CDS	hli3	Syncc9605_2064	None	1882290	-	0	9	3	26	2	hypothetical protein	40	5	Link to NCBI
NC_007516.1	GeneID:3737212	CDS	prmA	Syncc9605_2149	None	1967456	-	0	17	6	11	6	ribosomal protein L11 methyltransferase	40	12	Link to NCBI
NC_007516.1	GeneID:3736964	CDS	Syncc9605_2260	Syncc9605_2260	gTSS-2075394	2075055	-	15	20	0	20	0	hypothetical protein	40	0	Link to NCBI
NC_007516.1	GeneID:3736508	CDS	Syncc9605_0411	Syncc9605_0411	gTSS-411400	411224	-	13	15	6	18.48	0	hypothetical protein	39.48	6	Link to NCBI
NC_007516.1	GeneID:3736161	CDS	Syncc9605_0233	Syncc9605_0233	None	240099	+	0	12	6	17	4	hypothetical protein	39	10	Link to NCBI
NC_007516.1	GeneID:3736575	CDS	Syncc9605_0387	Syncc9605_0387	None	388141	+	0	10	5	17	7	hypothetical protein	39	12	Link to NCBI
NC_007516.1	GeneID:3736513	CDS	panC/cmk	Syncc9605_0416	None	415128	+	0	7	5	23	4	bifunctional pantoate ligase/cytidylate kinase	39	9	Link to NCBI
NC_007516.1	GeneID:3737320	CDS	Syncc9605_0809	Syncc9605_0809	gTSS+773264	773264	+	13	19	6	9	5	demethylmenaquinone methyltransferase	39	11	Link to NCBI
NC_007516.1	GeneID:3735921	CDS	Syncc9605_0853	Syncc9605_0853	gTSS+822392	822392	+	15	13	6	14	6	hypothetical protein	39	12	Link to NCBI
NC_007516.1	GeneID:3735649	CDS	hom	Syncc9605_1957	None	1774589	+	0	13	5	21	0	homoserine dehydrogenase	39	5	Link to NCBI
NC_007516.1	GeneID:3736968	CDS	Syncc9605_2264	Syncc9605_2264	None	2077102	+	0	20	0	19	0	hypothetical protein	39	0	Link to NCBI
NC_007516.1	GeneID:3737762	CDS	Syncc9605_2435	Syncc9605_2435	None	2242236	+	0	22	0	17	0	hypothetical protein	39	0	Link to NCBI
NC_007516.1	GeneID:3735529	CDS	Syncc9605_0006	Syncc9605_0006	None	8533	-	0	15	5	18	1	hypothetical protein	39	6	Link to NCBI
NC_007516.1	GeneID:3736989	CDS	Syncc9605_1543	Syncc9605_1543	None	1418617	-	0	19	5	11	4	nucleotide binding protein, PINc	39	9	Link to NCBI
NC_007516.1	GeneID:3737755	CDS	Syncc9605_2428	Syncc9605_2428	None	2236445	-	0	18	0	20	1	hypothetical protein	39	1	Link to NCBI
NC_007516.1	GeneID:3735950	CDS	Syncc9605_1413	Syncc9605_1413	None	1328784	+	0	0	0	37.5	1	hypothetical protein	38.5	1	Link to NCBI
NC_007516.1	GeneID:3735569	CDS	cbiD	Syncc9605_0045	None	42177	+	0	27	2	9	0	cobalt-precorrin-6A synthase	38	2	Link to NCBI
NC_007516.1	GeneID:3736762	CDS	Syncc9605_0517	Syncc9605_0517	gTSS+509025	509025	+	15	11	2	17	8	aspartoacylase	38	10	Link to NCBI
NC_007516.1	GeneID:3735300	CDS	speE	Syncc9605_2590	None	2402328	+	0	9	1	22	6	spermidine synthase	38	7	Link to NCBI
NC_007516.1	GeneID:3736320	CDS	aroE	Syncc9605_2675	None	2489194	+	0	12	0	19	7	shikimate 5-dehydrogenase	38	7	Link to NCBI
NC_007516.1	GeneID:3736398	CDS	pdxA	Syncc9605_0035	None	34096	-	0	12	5	14	7	4-hydroxythreonine-4-phosphate dehydrogenase	38	12	Link to NCBI
NC_007516.1	GeneID:3737005	CDS	Syncc9605_1214	Syncc9605_1214	None	1133297	-	0	16	4	16	2	Zn-dependent peptidase	38	6	Link to NCBI
NC_007516.1	GeneID:3736656	CDS	Syncc9605_2027	Syncc9605_2027	None	1843466	-	0	22	7	2	7	cobalt ABC transporter permease	38	14	Link to NCBI
NC_007516.1	GeneID:3736288	CDS	pyrF	Syncc9605_2100	None	1924176	-	0	15	0	20	3	orotidine 5'-phosphate decarboxylase	38	3	Link to NCBI
NC_007516.1	GeneID:3737105	CDS	Syncc9605_2210	Syncc9605_2210	None	2021232	-	0	12	3	19	4	polysaccharide export outer membrane protein	38	7	Link to NCBI
NC_007516.1	GeneID:3737651	CDS	Syncc9605_0549	Syncc9605_0549	None	532040	+	0	0.5	2	33	2	hypothetical protein	37.5	4	Link to NCBI
NC_007516.1	GeneID:3735776	CDS	Syncc9605_0167	Syncc9605_0167	None	170043	+	0	1	8	17	11	hypothetical protein	37	19	Link to NCBI
NC_007516.1	GeneID:3735689	CDS	Syncc9605_0629	Syncc9605_0629	None	608042	+	0	11	3	22	1	hypothetical protein	37	4	Link to NCBI
NC_007516.1	GeneID:3737120	CDS	Syncc9605_1401	Syncc9605_1401	None	1316345	+	0	13	5	14	5	inositol-1(or 4)-monophosphatase	37	10	Link to NCBI
NC_007516.1	GeneID:3735660	CDS	Syncc9605_1968	Syncc9605_1968	None	1789579	+	0	26	2	9	0	hypothetical protein	37	2	Link to NCBI
NC_007516.1	GeneID:3736287	CDS	plsY	Syncc9605_2099	None	1923514	+	0	7	4	18	8	membrane protein	37	12	Link to NCBI
NC_007516.1	GeneID:3735411	CDS	Syncc9605_2219	Syncc9605_2219	None	2031890	+	0	19	1	17	0	hypothetical protein	37	1	Link to NCBI
NC_007516.1	GeneID:3736628	CDS	fabD	Syncc9605_2387	None	2201501	+	0	9	2	19	7	malonyl CoA-ACP transacylase	37	9	Link to NCBI
NC_007516.1	GeneID:3737949	CDS	Syncc9605_2534	Syncc9605_2534	None	2352050	+	0	11	12	4	10	reductase	37	22	Link to NCBI
NC_007516.1	GeneID:3735542	CDS	pilT	Syncc9605_0019	None	21023	-	0	15	0	20	2	twitching motility protein	37	2	Link to NCBI
NC_007516.1	GeneID:3737543	CDS	Syncc9605_0309	Syncc9605_0309	None	312695	-	0	10	2	15	10	hypothetical protein	37	12	Link to NCBI
NC_007516.1	GeneID:3735840	CDS	Syncc9605_0698	Syncc9605_0698	None	666483	-	0	14	1	18	4	hypothetical protein	37	5	Link to NCBI
NC_007516.1	GeneID:3737723	CDS	Syncc9605_2047	Syncc9605_2047	None	1868715	-	0	10	7	10	10	sodium/bile acid cotransporter family protein	37	17	Link to NCBI
NC_007516.1	GeneID:3737774	CDS	Syncc9605_2303	Syncc9605_2303	None	2109116	-	0	13	1	17	6	secretion protein HlyD	37	7	Link to NCBI
NC_007516.1	GeneID:3737587	CDS	Syncc9605_0598	Syncc9605_0598	None	580497	+	0	11	2	22	1	hypothetical protein	36	3	Link to NCBI
NC_007516.1	GeneID:3737128	CDS	lacF	Syncc9605_1409	None	1324367	+	0	10	11	12	3	trehalose/maltose ABC transporter membrane protein	36	14	Link to NCBI
NC_007516.1	GeneID:3737686	CDS	Syncc9605_1491	Syncc9605_1491	gTSS+1389286	1389286	+	15	18	2	14	2	hypothetical protein	36	4	Link to NCBI
NC_007516.1	GeneID:3736781	CDS	Syncc9605_1559	Syncc9605_1559	None	1433488	+	0	9	2	22	3	gamma-glutamyltransferase	36	5	Link to NCBI
NC_007516.1	GeneID:3737706	CDS	Syncc9605_2030	Syncc9605_2030	None	1846747	+	0	17	1	15	3	dihydrouridine synthase TIM-barrel protein nifR3	36	4	Link to NCBI
NC_007516.1	GeneID:3735629	CDS	rpmA	Syncc9605_2128	None	1950607	+	0	4	10	9	13	50S ribosomal protein L27	36	23	Link to NCBI
NC_007516.1	GeneID:3736471	CDS	anmK	Syncc9605_2315	None	2122902	+	0	18	0	18	0	anhydro-N-acetylmuramic acid kinase	36	0	Link to NCBI
NC_007516.1	GeneID:3737085	CDS	pcr	Syncc9605_2564	None	2379811	+	0	14	0	20	2	short-chain dehydrogenase/reductase	36	2	Link to NCBI
NC_007516.1	GeneID:3736208	CDS	chlB	Syncc9605_0746	None	711237	-	0	14	4	16	2	light-independent protochlorophyllide reductase subunit B	36	6	Link to NCBI
NC_007516.1	GeneID:3735483	CDS	Syncc9605_1103	Syncc9605_1103	gTSS-1039898	1039554	-	13	25	0	11	0	hypothetical protein	36	0	Link to NCBI
NC_007516.1	GeneID:3736017	CDS	Syncc9605_1274	Syncc9605_1274	None	1190561	-	0	15	4	14	3	hypothetical protein	36	7	Link to NCBI
NC_007516.1	GeneID:3736294	CDS	Syncc9605_1359	Syncc9605_1359	None	1274850	-	0	19	3	11	3	phosphoesterase PHP-like	36	6	Link to NCBI
NC_007516.1	GeneID:3736003	CDS	Syncc9605_1624	Syncc9605_1624	None	1493490	-	0	24	3	6	3	hypothetical protein	36	6	Link to NCBI
NC_007516.1	GeneID:3737869	CDS	pyrD	Syncc9605_2465	None	2271382	-	0	7	6	18	5	dihydroorotate dehydrogenase 2	36	11	Link to NCBI
NC_007516.1	GeneID:3735983	CDS	coaBC	Syncc9605_0297	None	300435	+	0	7	3	11	14	phosphopantothenoylcysteine decarboxylase / phosphopantothenate-cysteine ligase	35	17	Link to NCBI
NC_007516.1	GeneID:3737565	CDS	lexA	Syncc9605_0929	None	895181	+	0	9	3	15	8	LexA repressor	35	11	Link to NCBI
NC_007516.1	GeneID:3735672	CDS	Syncc9605_1119	Syncc9605_1119	None	1050889	+	0	9	0	26	0	hypothetical protein	35	0	Link to NCBI
NC_007516.1	GeneID:3737004	CDS	Syncc9605_1213	Syncc9605_1213	gTSS+1133059	1133059	+	14	18	3	14	0	hypothetical protein	35	3	Link to NCBI
NC_007516.1	GeneID:3736417	CDS	Syncc9605_1481	Syncc9605_1481	None	1381757	+	0	16	1	17	1	hypothetical protein	35	2	Link to NCBI
NC_007516.1	GeneID:3737939	CDS	Syncc9605_2524	Syncc9605_2524	None	2335890	+	0	12	4	10	9	VCBS	35	13	Link to NCBI
NC_007516.1	GeneID:3735766	CDS	Syncc9605_0157	Syncc9605_0157	None	159517	-	0	12	6	11	6	glycolate oxidase subunit GlcE	35	12	Link to NCBI
NC_007516.1	GeneID:3736080	CDS	Syncc9605_0654	Syncc9605_0654	gTSS-629393	629120	-	18	18	0	17	0	hypothetical protein	35	0	Link to NCBI
NC_007516.1	GeneID:3737235	CDS	phnC	Syncc9605_1292	None	1204289	-	0	11	7	9	8	phosphonate ABC transporter	35	15	Link to NCBI
NC_007516.1	GeneID:3736051	CDS	Syncc9605_1459	Syncc9605_1459	gTSS-1368568	1368319	-	13	13	4	13	5	hypothetical protein	35	9	Link to NCBI
NC_007516.1	GeneID:3736979	CDS	Syncc9605_1533	Syncc9605_1533	None	1412314	-	0	21	1	12	1	hypothetical protein	35	2	Link to NCBI
NC_007516.1	GeneID:3737141	CDS	Syncc9605_1808	Syncc9605_1808	None	1645428	-	0	10	7	10	8	amino acid ABC transporter permease	35	15	Link to NCBI
NC_007516.1	GeneID:3737142	CDS	Syncc9605_1809	Syncc9605_1809	None	1646318	-	0	10	8	10	7	extracellular solute-binding protein	35	15	Link to NCBI
NC_007516.1	GeneID:3735713	CDS	Syncc9605_2062	Syncc9605_2062	None	1879429	-	0	8	6	14	7	sodium/solute symporter family protein glucose transporter	35	13	Link to NCBI
NC_007516.1	GeneID:3735504	CDS	Syncc9605_1525	Syncc9605_1525	None	1408112	-	0	3	2	25.5	4	hypothetical protein	34.5	6	Link to NCBI
NC_007516.1	GeneID:3735583	CDS	Syncc9605_0059	Syncc9605_0059	None	54329	+	0	13	1	18	2	amidase enhancer	34	3	Link to NCBI
NC_007516.1	GeneID:3736184	CDS	cinA	Syncc9605_0255	None	262653	+	0	15	4	13	2	competence/damage-inducible protein cinA	34	6	Link to NCBI
NC_007516.1	GeneID:3737056	CDS	ribE	Syncc9605_0604	None	585446	+	0	16	2	14	2	riboflavin synthase subunit alpha	34	4	Link to NCBI
NC_007516.1	GeneID:3735922	CDS	codA	Syncc9605_0854	None	822842	+	0	16	2	16	0	cytosine deaminase	34	2	Link to NCBI
NC_007516.1	GeneID:3735893	CDS	murD	Syncc9605_1128	None	1058612	+	0	9	5	15	5	UDP-N-acetylmuramoyl-tripeptide--D-alanyl-D-alanine ligase	34	10	Link to NCBI
NC_007516.1	GeneID:3737277	CDS	Syncc9605_1909	Syncc9605_1909	None	1731817	+	0	5	4	23	2	hypothetical protein	34	6	Link to NCBI
NC_007516.1	GeneID:3736482	CDS	Syncc9605_2326	Syncc9605_2326	gTSS+2133775	2133775	+	15	20	1	13	0	hypothetical protein	34	1	Link to NCBI
NC_007516.1	GeneID:3737409	CDS	Syncc9605_0329	Syncc9605_0329	None	336689	-	0	13	3	14	4	precorrin-3 methyltransferase	34	7	Link to NCBI
NC_007516.1	GeneID:3736066	tRNA	tRNA-Asp1	Syncc9605_R0025	None	619575	-	0	17	5	9	3	tRNA-Asp	34	8	Link to NCBI
NC_007516.1	GeneID:3737560	CDS	Syncc9605_0924	Syncc9605_0924	None	890940	-	0	18	0	16	0	hypothetical protein	34	0	Link to NCBI
NC_007516.1	GeneID:3736922	CDS	rlmH	Syncc9605_1183	None	1109535	-	0	4	7	16	7	hypothetical protein	34	14	Link to NCBI
NC_007516.1	GeneID:3737226	CDS	Syncc9605_1283	Syncc9605_1283	gTSS-1199938	1199300	-	14	15	3	14	2	ATPase	34	5	Link to NCBI
NC_007516.1	GeneID:3735368	CDS	sds	Syncc9605_1926	None	1747853	-	0	11	8	9	6	farnesyl-diphosphate synthase	34	14	Link to NCBI
NC_007516.1	GeneID:3737246	CDS	Syncc9605_0121	Syncc9605_0121	None	118241	+	0	25	1	1	6	hypothetical protein	33	7	Link to NCBI
NC_007516.1	GeneID:3736795	CDS	Syncc9605_1035	Syncc9605_1035	None	986939	+	0	10	4	15	4	hypothetical protein	33	8	Link to NCBI
NC_007516.1	GeneID:3736061	CDS	Syncc9605_1469	Syncc9605_1469	None	1376284	+	0	22	0	11	0	hypothetical protein	33	0	Link to NCBI
NC_007516.1	GeneID:3735417	CDS	Syncc9605_2225	Syncc9605_2225	gTSS+2039016	2039016	+	22	16	2	15	0	hypothetical protein	33	2	Link to NCBI
NC_007516.1	GeneID:3737847	CDS	Syncc9605_2443	Syncc9605_2443	None	2249549	+	0	16	1	15	1	hypothetical protein	33	2	Link to NCBI
NC_007516.1	GeneID:3737087	CDS	fur	Syncc9605_2566	None	2382690	+	0	15	3	11	4	ferric uptake regulator family protein	33	7	Link to NCBI
NC_007516.1	GeneID:3736314	CDS	Syncc9605_2669	Syncc9605_2669	None	2481897	+	0	9	5	13	6	Elongator protein 3/MiaB/NifB	33	11	Link to NCBI
NC_007516.1	GeneID:3736715	CDS	recF	Syncc9605_0394	None	393619	-	0	0	6	19	8	recombination protein F	33	14	Link to NCBI
NC_007516.1	GeneID:4126816	CDS	psbT	Syncc9605_0469a	None	459008	-	0	0	0	20	13	photosystem II reaction center protein T	33	13	Link to NCBI
NC_007516.1	GeneID:3735686	CDS	lgt	Syncc9605_0626	None	605603	-	0	15	3	2	13	prolipoprotein diacylglyceryl transferase	33	16	Link to NCBI
NC_007516.1	GeneID:3735842	CDS	Syncc9605_0700	Syncc9605_0700	None	668722	-	0	13	3	12	5	dihydroorotase	33	8	Link to NCBI
NC_007516.1	GeneID:3736365	CDS	thiE	Syncc9605_0896	None	864015	-	0	18	1	12	2	thiamine-phosphate pyrophosphorylase	33	3	Link to NCBI
NC_007516.1	GeneID:3735474	CDS	Syncc9605_1094	Syncc9605_1094	None	1029710	-	0	16	6	9	2	hypothetical protein	33	8	Link to NCBI
NC_007516.1	GeneID:3736920	CDS	Syncc9605_1181	Syncc9605_1181	None	1108063	-	0	9	4	11	9	hypothetical protein	33	13	Link to NCBI
NC_007516.1	GeneID:3736047	CDS	Syncc9605_1455	Syncc9605_1455	None	1365727	-	0	17	0	16	0	transcripton factor	33	0	Link to NCBI
NC_007516.1	GeneID:3737148	tRNA	tRNA-Met1	Syncc9605_R0040	nTSS-1654146	1654070	-	45	26	4	3	0	tRNA-Met	33	4	Link to NCBI
NC_007516.1	GeneID:3736857	CDS	gap3	Syncc9605_1846	None	1682898	-	0	1	7	17	8	glyceraldehyde-3-phosphate dehydrogenase	33	15	Link to NCBI
NC_007516.1	GeneID:3736064	CDS	Syncc9605_0640	Syncc9605_0640	None	616911	+	0	13	4	6	9	CPA1 family Na+/H+ antiporter	32	13	Link to NCBI
NC_007516.1	GeneID:3737274	CDS	Syncc9605_1906	Syncc9605_1906	None	1728207	+	0	14	2	14	2	amine oxidase	32	4	Link to NCBI
NC_007516.1	GeneID:3737208	CDS	rnz	Syncc9605_2145	None	1964919	+	0	15	1	14	2	RNAse Z	32	3	Link to NCBI
NC_007516.1	GeneID:3735393	CDS	ald	Syncc9605_2181	gTSS+1997941	1997941	+	13	15	0	17	0	L-alanine dehydrogenase	32	0	Link to NCBI
NC_007516.1	GeneID:3737982	CDS	Syncc9605_2250	Syncc9605_2250	None	2063650	+	0	4	4	12	12	RNA methylase	32	16	Link to NCBI
NC_007516.1	GeneID:3737529	CDS	Syncc9605_0279	Syncc9605_0279	None	284881	-	0	10	8	9	5	bicarbonate transporter	32	13	Link to NCBI
NC_007516.1	GeneID:3737073	CDS	Syncc9605_0621	Syncc9605_0621	None	600341	-	0	14	0	16	2	hypothetical protein	32	2	Link to NCBI
NC_007516.1	GeneID:3735335	CDS	cobO-1	Syncc9605_0713	None	682302	-	0	1	6	13	12	cob(I)yrinic acid a,c-diamide adenosyltransferase	32	18	Link to NCBI
NC_007516.1	GeneID:3735944	CDS	argC	Syncc9605_1389	None	1304354	-	0	7	7	11	7	N-acetyl-gamma-glutamyl-phosphate reductase	32	14	Link to NCBI
NC_007516.1	GeneID:3737113	CDS	Syncc9605_1395	Syncc9605_1395	None	1310006	-	0	11	6	11	4	molecular chaperone DnaJ	32	10	Link to NCBI
NC_007516.1	GeneID:3735520	CDS	Syncc9605_1886	Syncc9605_1886	None	1712389	-	0	12	5	10	5	hypothetical protein	32	10	Link to NCBI
NC_007516.1	GeneID:3735708	CDS	Syncc9605_2057	Syncc9605_2057	None	1877407	-	0	10	4	13	5	3Fe-4S ferredoxin	32	9	Link to NCBI
NC_007516.1	GeneID:3736265	CDS	Syncc9605_0185	Syncc9605_0185	None	192129	+	0	3	6	13	9	hypothetical protein	31	15	Link to NCBI
NC_007516.1	GeneID:3735321	CDS	Syncc9605_0495	Syncc9605_0495	None	483994	+	0	11	4	11	5	ATP-dependent DNA helicase RecQ	31	9	Link to NCBI
NC_007516.1	GeneID:3736448	CDS	Syncc9605_1244	Syncc9605_1244	None	1166567	+	0	6	2	9	14	hypothetical protein	31	16	Link to NCBI
NC_007516.1	GeneID:3736059	CDS	Syncc9605_1467	Syncc9605_1467	None	1375583	+	0	10	0	21	0	hypothetical protein	31	0	Link to NCBI
NC_007516.1	GeneID:3736871	CDS	Syncc9605_1574	Syncc9605_1574	None	1444972	+	0	16	0	14	1	Crp/Fnr family transcriptional regulator	31	1	Link to NCBI
NC_007516.1	GeneID:3735645	CDS	ruvC	Syncc9605_1953	None	1772607	+	0	17	0	12	2	Holliday junction resolvase	31	2	Link to NCBI
NC_007516.1	GeneID:3736534	CDS	Syncc9605_2370	Syncc9605_2370	None	2182808	+	0	10	0	20	1	dolichyl-phosphate-mannose-protein mannosyltransferase	31	1	Link to NCBI
NC_007516.1	GeneID:3737495	CDS	aroH	Syncc9605_0582	None	564612	-	0	12	9	9	1	chorismate mutase	31	10	Link to NCBI
NC_007516.1	GeneID:3735269	CDS	Syncc9605_1022	Syncc9605_1022	None	970440	-	0	13	2	13	3	hypothetical protein	31	5	Link to NCBI
NC_007516.1	GeneID:3735858	CDS	Syncc9605_1303	Syncc9605_1303	None	1218118	-	0	10	5	10	6	hypothetical protein	31	11	Link to NCBI
NC_007516.1	GeneID:3735653	CDS	Syncc9605_1961	Syncc9605_1961	None	1778894	-	0	8	4	15	4	hypothetical protein	31	8	Link to NCBI
NC_007516.1	GeneID:3736621	CDS	tmk	Syncc9605_2380	None	2193329	-	0	15	0	15	1	thymidylate kinase	31	1	Link to NCBI
NC_007516.1	GeneID:3737758	CDS	mraW	Syncc9605_2431	None	2238984	-	0	14	1	14	2	S-adenosyl-methyltransferase MraW	31	3	Link to NCBI
NC_007516.1	GeneID:3737861	CDS	rluA	Syncc9605_2457	None	2263840	-	0	12	1	17	1	ribosomal large subunit pseudouridine synthase D	31	2	Link to NCBI
NC_007516.1	GeneID:3737574	CDS	Syncc9605_0585	Syncc9605_0585	None	566796	+	0	12	6	11	1	UDP-glucose:tetrahydrobiopterin glucosyltransferase	30	7	Link to NCBI
NC_007516.1	GeneID:3735340	CDS	Syncc9605_0718	Syncc9605_0718	None	687900	+	0	4	8	17	1	hypothetical protein	30	9	Link to NCBI
NC_007516.1	GeneID:3737010	CDS	Syncc9605_1219	Syncc9605_1219	None	1138657	+	0	19	0	9	2	ATPase	30	2	Link to NCBI
NC_007516.1	GeneID:3737240	CDS	Syncc9605_1297	Syncc9605_1297	None	1209114	+	0	7	2	18	3	phage SPO1 DNA polymerase-related protein	30	5	Link to NCBI
NC_007516.1	GeneID:3737690	CDS	Syncc9605_1495	Syncc9605_1495	None	1391483	+	0	13	0	16	1	hydrolase transmembrane protein	30	1	Link to NCBI
NC_007516.1	GeneID:3735701	CDS	Syncc9605_2050	Syncc9605_2050	None	1871509	+	0	20	0	10	0	biotin biosynthesis	30	0	Link to NCBI
NC_007516.1	GeneID:3735815	CDS	Syncc9605_2083	Syncc9605_2083	None	1907457	+	0	12	0	18	0	hypothetical protein	30	0	Link to NCBI
NC_007516.1	GeneID:3737962	CDS	Syncc9605_2547	Syncc9605_2547	None	2364873	+	0	15	0	15	0	hypothetical protein	30	0	Link to NCBI
NC_007516.1	GeneID:3737605	CDS	cobQ	Syncc9605_0766	None	731193	-	0	15	4	9	2	cobyric acid synthase	30	6	Link to NCBI
NC_007516.1	GeneID:3736901	CDS	Syncc9605_0971	Syncc9605_0971	None	925864	-	0	12	0	16	2	hypothetical protein	30	2	Link to NCBI
NC_007516.1	GeneID:3737615	CDS	cetA	Syncc9605_0978	None	933178	-	0	12	2	14	2	hypothetical protein	30	4	Link to NCBI
NC_007516.1	GeneID:3736921	CDS	Syncc9605_1182	Syncc9605_1182	None	1108665	-	0	12	6	8	4	hypothetical protein	30	10	Link to NCBI
NC_007516.1	GeneID:3735941	CDS	Syncc9605_1386	Syncc9605_1386	None	1301681	-	0	12	1	16	1	PDZ/DHR/GLGF	30	2	Link to NCBI
NC_007516.1	GeneID:3736045	CDS	Syncc9605_1453	Syncc9605_1453	None	1363721	-	0	9	4	14	3	muramidase	30	7	Link to NCBI
NC_007516.1	GeneID:3735497	CDS	Syncc9605_1518	Syncc9605_1518	None	1405871	-	0	21	0	9	0	hypothetical protein	30	0	Link to NCBI
NC_007516.1	GeneID:3736994	CDS	Syncc9605_1548	Syncc9605_1548	gTSS-1425652	1425389	-	14	14	4	12	0	hypothetical protein	30	4	Link to NCBI
NC_007516.1	GeneID:3736701	CDS	Syncc9605_1596	Syncc9605_1596	None	1465727	-	0	7	8	11	4	hypothetical protein	30	12	Link to NCBI
NC_007516.1	GeneID:3736956	CDS	apt	Syncc9605_1834	None	1674538	-	0	0	6	14	10	adenine phosphoribosyltransferase	30	16	Link to NCBI
NC_007516.1	GeneID:3736856	CDS	Syncc9605_1845	Syncc9605_1845	None	1681651	-	0	3	12	6	9	major facilitator superfamily multidrug-efflux transporter	30	21	Link to NCBI
NC_007516.1	GeneID:3736430	CDS	Syncc9605_1858	Syncc9605_1858	None	1691035	-	0	12	1	15	2	oxidoreductase	30	3	Link to NCBI
NC_007516.1	GeneID:3737870	CDS	rnhA	Syncc9605_2466	None	2272572	-	0	21	0	9	0	RNase HI	30	0	Link to NCBI
NC_007516.1	GeneID:3735459	CDS	Syncc9605_0108	Syncc9605_0108	None	106140	+	0	15	0	13	1	twin-arginine translocation pathway signal	29	1	Link to NCBI
NC_007516.1	GeneID:3737257	CDS	Syncc9605_0132	Syncc9605_0132	None	129025	+	0	0	3	23	3	VIC family potassium channel protein	29	6	Link to NCBI
NC_007516.1	GeneID:3736573	CDS	tyrA	Syncc9605_0385	None	385678	+	0	9	4	9	7	arogenate dehydrogenase	29	11	Link to NCBI
NC_007516.1	GeneID:3736580	CDS	Syncc9605_0655	Syncc9605_0655	None	629392	+	0	7	9	7	6	phosphoribosyltransferase	29	15	Link to NCBI
NC_007516.1	GeneID:3736357	CDS	Syncc9605_0888	Syncc9605_0888	None	858841	+	0	9	3	11	6	hypothetical protein	29	9	Link to NCBI
NC_007516.1	GeneID:3736804	CDS	Syncc9605_1044	Syncc9605_1044	gTSS+994280	994280	+	17	17	0	12	0	hypothetical protein	29	0	Link to NCBI
NC_007516.1	GeneID:3737282	CDS	Syncc9605_1701	Syncc9605_1701	None	1558148	+	0	12	1	15	1	carbamoyl-phosphate synthase L chain	29	2	Link to NCBI
NC_007516.1	GeneID:3736744	CDS	Syncc9605_1752	Syncc9605_1752	None	1602219	+	0	13	2	14	0	pectate lyase	29	2	Link to NCBI
NC_007516.1	GeneID:3735806	CDS	aslB	Syncc9605_2075	None	1897990	+	0	19	1	9	0	arylsulfatase regulatory protein	29	1	Link to NCBI
NC_007516.1	GeneID:3735633	CDS	Syncc9605_2132	Syncc9605_2132	None	1953132	+	0	5	9	9	6	hypothetical protein	29	15	Link to NCBI
NC_007516.1	GeneID:3737849	CDS	dgkA	Syncc9605_2445	None	2250300	+	0	11	5	4	9	diacylglycerol kinase	29	14	Link to NCBI
NC_007516.1	GeneID:3736262	CDS	Syncc9605_0182	Syncc9605_0182	None	189341	-	0	11	1	16	1	phosphatase kdsC	29	2	Link to NCBI
NC_007516.1	GeneID:3735979	CDS	Syncc9605_0294	Syncc9605_0294	None	299159	-	0	11	2	9	7	hypothetical protein	29	9	Link to NCBI
NC_007516.1	GeneID:3736514	CDS	Syncc9605_0417	Syncc9605_0417	None	416554	-	0	11	6	9	3	protein tyrosine phosphatase	29	9	Link to NCBI
NC_007516.1	GeneID:3735749	CDS	Syncc9605_0998	Syncc9605_0998	None	948160	-	0	12	2	10	5	hypothetical protein	29	7	Link to NCBI
NC_007516.1	GeneID:3736011	CDS	Syncc9605_1268	Syncc9605_1268	None	1186650	-	0	11	5	11	2	chlorophyll synthase / NADPH-protochlorophyllide oxidoreductase	29	7	Link to NCBI
NC_007516.1	GeneID:3736812	CDS	manC	Syncc9605_1649	None	1517494	-	0	14	2	11	2	mannose-6-phosphate isomerase	29	4	Link to NCBI
NC_007516.1	GeneID:3737185	CDS	Syncc9605_1776	Syncc9605_1776	None	1617065	-	0	11	2	13	3	hypothetical protein	29	5	Link to NCBI
NC_007516.1	GeneID:3736439	CDS	proB	Syncc9605_1867	None	1697713	-	0	12	5	7	5	gamma-glutamyl kinase	29	10	Link to NCBI
NC_007516.1	GeneID:3736489	CDS	ribD	Syncc9605_2343	None	2158009	-	0	11	5	12	1	riboflavin-specific deaminase	29	6	Link to NCBI
NC_007516.1	GeneID:3737893	CDS	Syncc9605_2478	Syncc9605_2478	None	2284166	-	0	4	2	22	1	hypothetical protein	29	3	Link to NCBI
NC_007516.1	GeneID:3736577	CDS	Syncc9605_0389	Syncc9605_0389	gTSS+389401	389401	+	14	12	2	13	1	hypothetical protein	28	3	Link to NCBI
NC_007516.1	GeneID:3736664	CDS	Syncc9605_0532	Syncc9605_0532	None	520343	+	0	11	1	16	0	hypothetical protein	28	1	Link to NCBI
NC_007516.1	GeneID:3737563	CDS	Syncc9605_0927	Syncc9605_0927	None	894575	+	0	7	1	17	3	hypothetical protein	28	4	Link to NCBI
NC_007516.1	GeneID:3735612	CDS	mrnC	Syncc9605_1154	None	1084860	+	0	9	2	10	7	hypothetical protein	28	9	Link to NCBI
NC_007516.1	GeneID:3737000	CDS	Syncc9605_1209	Syncc9605_1209	None	1128805	+	0	13	4	4	7	pyridoxal-dependent decarboxylase	28	11	Link to NCBI
NC_007516.1	None	ncRNA	Yfr1	Syn_n065	None	1765916	+	0	0	3	24	1	yfr1	28	4	NA
NC_007516.1	GeneID:3735592	CDS	Syncc9605_2166	Syncc9605_2166	None	1981647	+	0	17	0	11	0	hypothetical protein	28	0	Link to NCBI
NC_007516.1	GeneID:3737963	CDS	Syncc9605_2548	Syncc9605_2548	None	2365434	+	0	9	2	14	3	hypothetical protein	28	5	Link to NCBI
NC_007516.1	GeneID:3737390	CDS	Syncc9605_2657	Syncc9605_2657	None	2467254	+	0	1	18	1	8	formate and nitrite transporters	28	26	Link to NCBI
NC_007516.1	GeneID:3737803	CDS	Syncc9605_0063	Syncc9605_0063	None	60350	-	0	11	1	10	6	hypothetical protein	28	7	Link to NCBI
NC_007516.1	GeneID:3737812	CDS	holA	Syncc9605_0072	None	71394	-	0	16	1	10	1	DNA polymerase III subunit delta	28	2	Link to NCBI
NC_007516.1	GeneID:3737606	CDS	Syncc9605_0767	Syncc9605_0767	None	732686	-	0	13	2	13	0	hypothetical protein	28	2	Link to NCBI
NC_007516.1	GeneID:3737313	CDS	Syncc9605_0802	Syncc9605_0802	None	766741	-	0	12	1	12	3	tRNA (guanosine-2'-O-)-methyltransferase	28	4	Link to NCBI
NC_007516.1	GeneID:3735925	CDS	folC	Syncc9605_0857	None	826033	-	0	14	0	14	0	FolC bifunctional protein	28	0	Link to NCBI
NC_007516.1	GeneID:3737792	CDS	ureG	Syncc9605_1080	None	1019214	-	0	6	6	10	6	hydrogenase accessory protein HypB	28	12	Link to NCBI
NC_007516.1	GeneID:3735491	CDS	Syncc9605_1512	Syncc9605_1512	None	1400268	-	0	6	5	12	5	glycosyl transferase	28	10	Link to NCBI
NC_007516.1	GeneID:3735996	CDS	Syncc9605_1617	Syncc9605_1617	None	1486534	-	0	14	1	12	1	histidine kinase	28	2	Link to NCBI
NC_007516.1	GeneID:3737449	CDS	Syncc9605_2001	Syncc9605_2001	None	1820018	-	0	3	8	9	8	heavy metal translocating P-type ATPase	28	16	Link to NCBI
NC_007516.1	GeneID:3736969	CDS	Syncc9605_2265	Syncc9605_2265	gTSS-2077796	2077579	-	13	14	0	14	0	high light inducible protein	28	0	Link to NCBI
NC_007516.1	GeneID:3736422	CDS	Syncc9605_1486	Syncc9605_1486	None	1384775	+	0	10	3	10.5	4.33	phospholipid/glycerol acyltransferase	27.83	7.33	Link to NCBI
NC_007516.1	GeneID:3736187	CDS	Syncc9605_0258	Syncc9605_0258	None	266023	+	0	11	0	11	5	hypothetical protein	27	5	Link to NCBI
NC_007516.1	GeneID:3736592	CDS	Syncc9605_0667	Syncc9605_0667	None	638591	+	0	14	4	9	0	hypothetical protein	27	4	Link to NCBI
NC_007516.1	GeneID:3735845	CDS	Syncc9605_0703	Syncc9605_0703	None	672663	+	0	13	1	13	0	hypothetical protein	27	1	Link to NCBI
NC_007516.1	GeneID:3735849	CDS	Syncc9605_0707	Syncc9605_0707	None	676639	+	0	10	1	11	5	hypothetical protein	27	6	Link to NCBI
NC_007516.1	GeneID:3735907	CDS	dnaQ	Syncc9605_1142	None	1073750	+	0	1	6	1	19	DNA polymerase III, epsilon subunit	27	25	Link to NCBI
NC_007516.1	GeneID:3736826	CDS	Syncc9605_1663	Syncc9605_1663	None	1531127	+	0	10	0	11	6	two component transcriptional regulator	27	6	Link to NCBI
NC_007516.1	GeneID:3736864	CDS	purQ	Syncc9605_1853	None	1687021	+	0	10	5	8	4	phosphoribosylformylglycinamidine synthase I	27	9	Link to NCBI
NC_007516.1	GeneID:3736541	CDS	Syncc9605_2377	Syncc9605_2377	None	2190551	+	0	11	1	13	2	ATPase	27	3	Link to NCBI
NC_007516.1	GeneID:3735314	CDS	ilvE	Syncc9605_2604	None	2418644	+	0	11	2	11	3	aminotransferase class IV	27	5	Link to NCBI
NC_007516.1	GeneID:3737381	CDS	moaC	Syncc9605_2648	None	2458838	+	0	11	6	3	7	GTP cyclohydrolase subunit MoaC	27	13	Link to NCBI
NC_007516.1	GeneID:3735969	CDS	Syncc9605_0285	Syncc9605_0285	None	292142	-	0	7	5	9	6	hypothetical protein	27	11	Link to NCBI
NC_007516.1	GeneID:3737668	CDS	Syncc9605_0465	Syncc9605_0465	None	453783	-	0	1	6	5	15	carbohydrate kinase	27	21	Link to NCBI
NC_007516.1	GeneID:3736127	CDS	Syncc9605_1344	Syncc9605_1344	None	1258693	-	0	14	1	11	1	DnaJ domain-containing protein	27	2	Link to NCBI
NC_007516.1	GeneID:3736414	CDS	Syncc9605_1478	Syncc9605_1478	None	1380798	-	0	15	6	2	4	hypothetical protein	27	10	Link to NCBI
NC_007516.1	GeneID:3737162	CDS	Syncc9605_1733	Syncc9605_1733	None	1586815	-	0	3	0	23	1	hypothetical protein	27	1	Link to NCBI
NC_007516.1	GeneID:3737149	CDS	Syncc9605_1815	Syncc9605_1815	None	1654192	-	0	7	6	11	3	hypothetical protein	27	9	Link to NCBI
NC_007516.1	GeneID:3736528	CDS	dnaJ	Syncc9605_2364	None	2174445	-	0	14	7	5	1	molecular chaperone DnaJ	27	8	Link to NCBI
NC_007516.1	GeneID:3736339	CDS	crcB1	Syncc9605_0089	None	90975	+	0	10	8	3	5	camphor resistance protein CrcB	26	13	Link to NCBI
NC_007516.1	GeneID:3737678	CDS	smf	Syncc9605_0475	None	462955	+	0	25	1	0	0	Smf family DNA processing protein	26	1	Link to NCBI
NC_007516.1	GeneID:3735642	CDS	Syncc9605_2141	Syncc9605_2141	gTSS+1962197	1962197	+	20	20	0	6	0	hypothetical protein	26	0	Link to NCBI
NC_007516.1	GeneID:3735391	CDS	nadD	Syncc9605_2179	None	1995618	+	0	9	0	17	0	nicotinic acid mononucleotide adenylyltransferase	26	0	Link to NCBI
NC_007516.1	GeneID:3737934	CDS	Syncc9605_2519	Syncc9605_2519	None	2330128	+	0	12	9	5	0	hypothetical protein	26	9	Link to NCBI
NC_007516.1	GeneID:3737020	CDS	som	Syncc9605_0833	None	801951	-	0	18	2	4	2	porin	26	4	Link to NCBI
NC_007516.1	GeneID:3736364	CDS	thiS	Syncc9605_0895	None	863793	-	0	4	0	22	0	thiamine biosynthesis protein ThiS	26	0	Link to NCBI
NC_007516.1	GeneID:3737617	CDS	coxA	Syncc9605_0980	None	935292	-	0	13	0	13	0	cytochrome-c oxidase	26	0	Link to NCBI
NC_007516.1	GeneID:3736027	CDS	Syncc9605_1435	Syncc9605_1435	None	1347082	-	0	10	7	9	0	hypothetical protein	26	7	Link to NCBI
NC_007516.1	GeneID:3735517	CDS	dcd	Syncc9605_1883	None	1710058	-	0	10	0	15	1	dCTP deaminase	26	1	Link to NCBI
NC_007516.1	GeneID:3736652	CDS	proC	Syncc9605_2023	None	1841055	-	0	5	8	4	9	pyrroline-5-carboxylate reductase	26	17	Link to NCBI
NC_007516.1	GeneID:3735395	CDS	Syncc9605_2183	Syncc9605_2183	None	1999521	-	0	1	10	3	12	hypothetical protein	26	22	Link to NCBI
NC_007516.1	GeneID:3735398	CDS	Syncc9605_2186	Syncc9605_2186	None	2001114	-	0	15	1	9	1	hypothetical protein	26	2	Link to NCBI
NC_007516.1	GeneID:3737259	CDS	Syncc9605_0134	Syncc9605_0134	None	130260	+	0	1	7.96	6.98	9.95	hypothetical protein	25.89	17.91	Link to NCBI
NC_007516.1	GeneID:3735467	CDS	Syncc9605_0116	Syncc9605_0116	None	113069	+	0	3	7	7	8	serine/threonine protein kinase	25	15	Link to NCBI
NC_007516.1	GeneID:3737319	CDS	hisF	Syncc9605_0808	None	772520	+	0	17	2	4	2	imidazole glycerol phosphate synthase subunit HisF	25	4	Link to NCBI
NC_007516.1	GeneID:3737030	CDS	hemN	Syncc9605_0843	None	812096	+	0	8	3	12	2	coproporphyrinogen III oxidase, anaerobic	25	5	Link to NCBI
NC_007516.1	GeneID:3737294	CDS	Syncc9605_1713	Syncc9605_1713	None	1568570	+	0	4	17	4	0	hypothetical protein	25	17	Link to NCBI
NC_007516.1	GeneID:3736231	CDS	Syncc9605_2289	Syncc9605_2289	None	2096645	+	0	8	4	10	3	hypothetical protein	25	7	Link to NCBI
NC_007516.1	GeneID:3736505	CDS	Syncc9605_2359	Syncc9605_2359	None	2169751	+	0	6	5	7	7	hypothetical protein	25	12	Link to NCBI
NC_007516.1	GeneID:3737528	CDS	Syncc9605_0278	Syncc9605_0278	None	283931	-	0	12	0	13	0	hypothetical protein	25	0	Link to NCBI
NC_007516.1	GeneID:3736805	CDS	Syncc9605_1045	Syncc9605_1045	None	995069	-	0	10	0	15	0	hypothetical protein	25	0	Link to NCBI
NC_007516.1	GeneID:3737789	CDS	Syncc9605_1077	Syncc9605_1077	None	1016588	-	0	13	0	12	0	ATPase	25	0	Link to NCBI
NC_007516.1	GeneID:3735905	CDS	Syncc9605_1140	Syncc9605_1140	None	1072478	-	0	5	4	5	11	hypothetical protein	25	15	Link to NCBI
NC_007516.1	GeneID:3735871	CDS	Syncc9605_1316	Syncc9605_1316	None	1229917	-	0	19	0	6	0	hypothetical protein	25	0	Link to NCBI
NC_007516.1	GeneID:3736874	CDS	piuC	Syncc9605_1577	None	1447878	-	0	7	2	16	0	hydroxylase	25	2	Link to NCBI
NC_007516.1	GeneID:3736813	CDS	Syncc9605_1650	Syncc9605_1650	None	1517849	-	0	6	3	14	2	DNA helicase/exodeoxyribonuclease V, alpha subunit	25	5	Link to NCBI
NC_007516.1	GeneID:3736609	CDS	crtL	Syncc9605_1941	None	1760196	-	0	1	8	6	10	lycopene cyclase (CrtL-type)	25	18	Link to NCBI
NC_007516.1	GeneID:3736463	CDS	Syncc9605_1259	Syncc9605_1259	None	1179970	+	0	12	0	12	0	hypothetical protein	24	0	Link to NCBI
NC_007516.1	GeneID:3737230	CDS	Syncc9605_1287	Syncc9605_1287	None	1201634	+	0	11	2	11	0	hypothetical protein	24	2	Link to NCBI
NC_007516.1	GeneID:3736751	CDS	Syncc9605_1759	Syncc9605_1759	None	1606085	+	0	14	0	10	0	hypothetical protein	24	0	Link to NCBI
NC_007516.1	GeneID:3737108	CDS	fabB	Syncc9605_2213	None	2023880	+	0	11	2	7	4	3-oxoacyl-ACP synthase	24	6	Link to NCBI
NC_007516.1	GeneID:3737746	CDS	Syncc9605_2419	Syncc9605_2419	None	2229571	+	0	15	1	4	4	translation initiation factor 1 (eIF-1/SUI1)	24	5	Link to NCBI
NC_007516.1	GeneID:3735786	CDS	Syncc9605_2576	Syncc9605_2576	None	2390358	+	0	16	1	7	0	hypothetical protein	24	1	Link to NCBI
NC_007516.1	GeneID:3735337	CDS	Syncc9605_0715	Syncc9605_0715	None	683657	-	0	16	0	6	2	phage integrase	24	2	Link to NCBI
NC_00751y6.1	GeneID:3735747	CDS	Syncc9605_0996	Syncc9605_0996	None	947377	-	0	4	2	7	11	hypothetical protein	24	13	Link to NCBI
NC_007516.1	GeneID:3735469	CDS	Syncc9605_1089	Syncc9605_1089	None	1025404	-	0	1	7	1	15	hypothetical protein	24	22	Link to NCBI
NC_007516.1	GeneID:3736012	CDS	Syncc9605_1269	Syncc9605_1269	None	1187608	-	0	10	0	14	0	hypothetical protein	24	0	Link to NCBI
NC_007516.1	GeneID:3735939	CDS	Syncc9605_1384	Syncc9605_1384	None	1300536	-	0	0	0	23	1	hypothetical protein	24	1	Link to NCBI
NC_007516.1	GeneID:3737139	CDS	Syncc9605_1806	Syncc9605_1806	None	1643714	-	0	7	2	12	3	ATPase	24	5	Link to NCBI
NC_007516.1	GeneID:3736052	CDS	Syncc9605_1460	Syncc9605_1460	None	1368620	+	0	11	1	11	0	exonuclease involved in mRNA processing	23	1	Link to NCBI
NC_007516.1	GeneID:3736773	CDS	Syncc9605_1551	Syncc9605_1551	None	1428587	+	0	22	0	0	1	hypothetical protein	23	1	Link to NCBI
NC_007516.1	GeneID:3735593	CDS	Syncc9605_2167	Syncc9605_2167	None	1983034	+	0	5	8	2	8	hypothetical protein	23	16	Link to NCBI
NC_007516.1	GeneID:3737393	CDS	trpD	Syncc9605_2660	None	2469797	+	0	8	0	15	0	hypothetical protein	23	0	Link to NCBI
NC_007516.1	GeneID:3737544	CDS	clpS	Syncc9605_0310	None	313572	-	0	3	5	11	4	ATP-dependent Clp protease adaptor protein ClpS	23	9	Link to NCBI
NC_007516.1	GeneID:3737306	CDS	Syncc9605_0795	Syncc9605_0795	None	760815	-	0	5	3	12	3	hypothetical protein	23	6	Link to NCBI
NC_007516.1	GeneID:3736278	CDS	gluQ	Syncc9605_2091	None	1915523	-	0	12	6	5	0	glutamyl-tRNA synthetase-like	23	6	Link to NCBI
NC_007516.1	GeneID:3736280	CDS	Syncc9605_2093	Syncc9605_2093	None	1916881	-	0	0	1	18	4	hypothetical protein	23	5	Link to NCBI
NC_007516.1	GeneID:3737371	CDS	ndaK	Syncc9605_2408	None	2219823	-	0	9	0	12	2	inorganic polyphosphate/ATP-NAD kinase	23	2	Link to NCBI
NC_007516.1	GeneID:3735315	CDS	Syncc9605_2605	Syncc9605_2605	None	2419476	-	0	5	2	7	9	mannosyl-3-phosphoglycerate phosphatase	23	11	Link to NCBI
NC_007516.1	GeneID:3735324	CDS	Syncc9605_0498	Syncc9605_0498	None	487960	+	0	5.17	3	10	4	alpha amylase	22.17	7	Link to NCBI
NC_007516.1	GeneID:3736334	CDS	Syncc9605_0084	Syncc9605_0084	None	86105	+	0	11	0	11	0	carboxymethylenebutenolidase	22	0	Link to NCBI
NC_007516.1	GeneID:3735451	CDS	Syncc9605_0100	Syncc9605_0100	None	99654	+	0	5	6	5	6	fructokinase	22	12	Link to NCBI
NC_007516.1	None	Gene	Syncc9605_0721	Syncc9605_0721	None	689068	+	0	4	0	18	0	None	22	0	NA
NC_0075=16.1	GeneID:3735470	CDS	Syncc9605_1090	Syncc9605_1090	None	1026199	+	0	11	0	11	0	hypothetical protein	22	0	Link to NCBI
NC_007516.1	GeneID:3735680	CDS	Syncc9605_1127	Syncc9605_1127	None	1057824	+	0	11	0	10	1	hypothetical protein	22	1	Link to NCBI
NC_007516.1	GeneID:3736911	CDS	Syncc9605_1172	Syncc9605_1172	None	1100438	+	0	4	6	7	5	Na+/H+-dicarboxylate symporters-like	22	11	Link to NCBI
NC_007516.1	GeneID:3737699	CDS	Syncc9605_1504	Syncc9605_1504	None	1396765	+	0	14	3	5	0	hypothetical protein	22	3	Link to NCBI
NC_007516.1	GeneID:3736000	CDS	cad	Syncc9605_1621	None	1490660	+	0	9	2	9	2	arginine decarboxylase	22	4	Link to NCBI
NC_007516.1	GeneID:3736946	CDS	Syncc9605_1824	Syncc9605_1824	None	1664309	+	0	6	5	5	6	RNA-binding S4	22	11	Link to NCBI
NC_007516.1	GeneID:3736848	CDS	Syncc9605_1837	Syncc9605_1837	None	1676330	+	0	7	4	11	0	hypothetical protein	22	4	Link to NCBI
NC_007516.1	GeneID:3735807	CDS	Syncc9605_2076	Syncc9605_2076	gTSS+1899067	1899067	+	13	19	0	3	0	hypothetical protein	22	0	Link to NCBI
NC_007516.1	None	Gene	Syncc9605_0020	Syncc9605_0020	None	22116	-	0	11	0	11	0	None	22	0	NA
NC_007516.1	GeneID:3736408	CDS	Syncc9605_1472	Syncc9605_1472	None	1377984	-	0	19	0	3	0	hypothetical protein	22	0	Link to NCBI
NC_007516.1	GeneID:3735503	CDS	Syncc9605_1524	Syncc9605_1524	None	1407849	-	0	0	0	19	3	hypothetical protein	22	3	Link to NCBI
NC_007516.1	GeneID:3736698	CDS	Syncc9605_1593	Syncc9605_1593	None	1464350	-	0	10	0	11	1	hypothetical protein	22	1	Link to NCBI
NC_007516.1	GeneID:3736708	CDS	Syncc9605_1603	Syncc9605_1603	None	1473823	-	0	2	6	7	7	hypothetical protein	22	13	Link to NCBI
NC_007516.1	GeneID:3737268	CDS	Syncc9605_1900	Syncc9605_1900	None	1721101	-	0	10	1	10	1	hypothetical protein	22	2	Link to NCBI
NC_007516.1	GeneID:3737115	CDS	pstA	Syncc9605_1397	None	1313038	+	0	3	7	6.83	5	phosphate ABC transporter permease	21.83	12	Link to NCBI
NC_007516.1	GeneID:3736406	CDS	Syncc9605_0043	Syncc9605_0043	None	40650	+	0	4	0	10	7	hypothetical protein	21	7	Link to NCBI
NC_007516.1	GeneID:3736713	CDS	Syncc9605_0392	Syncc9605_0392	None	392276	+	0	7	2	11	1	hypothetical protein	21	3	Link to NCBI
NC_007516.1	GeneID:3736729	CDS	rnd	Syncc9605_0407	None	408463	+	0	8	2	8	3	3'-5' exonuclease	21	5	Link to NCBI
NC_007516.1	GeneID:3736581	CDS	Syncc9605_0656	Syncc9605_0656	None	629802	+	0	10	0	8	3	hypothetical protein	21	3	Link to NCBI
NC_007516.1	GeneID:3735344	CDS	Syncc9605_0722	Syncc9605_0722	None	689723	+	0	8	2	8	3	hypothetical protein	21	5	Link to NCBI
NC_007516.1	GeneID:3735349	CDS	Syncc9605_0727	Syncc9605_0727	None	695229	+	0	8	3	8	2	creatininase	21	5	Link to NCBI
NC_007516.1	GeneID:3736100	CDS	Syncc9605_0898	Syncc9605_0898	None	866204	+	0	2	6	7	6	hypothetical protein	21	12	Link to NCBI
NC_007516.1	GeneID:3736054	CDS	Syncc9605_1462	Syncc9605_1462	None	1369982	+	0	9	2	8	2	ATP-dependent DNA ligase	21	4	Link to NCBI
NC_007516.1	GeneID:3735506	CDS	Syncc9605_1527	Syncc9605_1527	None	1409043	+	0	7	1	11	2	hypothetical protein	21	3	Link to NCBI
NC_007516.1	GeneID:3735364	CDS	Syncc9605_1922	Syncc9605_1922	None	1744687	+	0	21	0	0	0	hypothetical protein	21	0	Link to NCBI
NC_007516.1	GeneID:3736217	CDS	Syncc9605_2275	Syncc9605_2275	None	2083258	+	0	14	0	6	1	peptidase	21	1	Link to NCBI
NC_007516.1	GeneID:3737074	CDS	Syncc9605_2553	Syncc9605_2553	None	2369644	+	0	10	5	5	1	hypothetical protein	21	6	Link to NCBI
NC_007516.1	GeneID:3736516	CDS	rpcT	Syncc9605_0419	None	418543	-	0	0	1	7	13	hypothetical protein	21	14	Link to NCBI
NC_007516.1	GeneID:3737058	CDS	Syncc9605_0606	Syncc9605_0606	None	586525	-	0	6	4	8	3	cytochrome c oxidase subunit III	21	7	Link to NCBI
NC_007516.1	GeneID:3735259	CDS	Syncc9605_1012	Syncc9605_1012	None	961444	-	0	6	1	12	2	hypothetical protein	21	3	Link to NCBI
NC_007516.1	GeneID:3737698	CDS	wcaG-1	Syncc9605_1503	None	1395839	-	0	3	2	9	7	hypothetical protein	21	9	Link to NCBI
NC_007516.1	GeneID:3736476	CDS	Syncc9605_2320	Syncc9605_2320	None	2127278	-	0	6	4	5	6	PDZ/DHR/GLGF	21	10	Link to NCBI
NC_007516.1	GeneID:3736483	CDS	Syncc9605_2327	Syncc9605_2327	None	2134236	-	0	7	1	10	3	hypothetical protein	21	4	Link to NCBI
NC_007516.1	GeneID:3737854	CDS	cobD-2	Syncc9605_2450	None	2254170	-	0	7	6	3	5	histidinol phosphate aminotransferase	21	11	Link to NCBI
NC_007516.1	GeneID:3737170	CDS	Syncc9605_1761	Syncc9605_1761	None	1608069	-	0	14	0	6	0.33	hypothetical protein	20.33	0.33	Link to NCBI
NC_007516.1	GeneID:3736389	CDS	rsgA	Syncc9605_0026	None	26086	+	0	8	1	9	2	GTPase EngC	20	3	Link to NCBI
NC_007516.1	GeneID:3736249	CDS	lnt	Syncc9605_0876	None	844911	+	0	5	6	3	6	apolipoprotein N-acyltransferase	20	12	Link to NCBI
NC_007516.1	GeneID:3737558	CDS	Syncc9605_0922	Syncc9605_0922	None	889111	+	0	5	6	5	4	diaminohydroxyphosphoribosylaminopyrimidine deaminase / 5-amino-6-(5-phosphoribosylamino)uracil reductase	20	10	Link to NCBI
NC_007516.1	GeneID:3736450	CDS	Syncc9605_1246	Syncc9605_1246	None	1167408	+	0	0	0	17	3	ATPase	20	3	Link to NCBI
NC_007516.1	GeneID:3737184	CDS	Syncc9605_1775	Syncc9605_1775	None	1616594	+	0	0	0	19	1	ferric uptake regulator family protein	20	1	Link to NCBI
NC_007516.1	GeneID:3735514	CDS	Syncc9605_1880	Syncc9605_1880	None	1708120	+	0	11	0	6	3	hypothetical protein	20	3	Link to NCBI
NC_007516.1	GeneID:3735804	CDS	Syncc9605_2073	Syncc9605_2073	None	1896691	+	0	9	2	9	0	extracellular solute-binding protein	20	2	Link to NCBI
NC_007516.1	GeneID:3737728	CDS	Syncc9605_2107	Syncc9605_2107	None	1929540	+	0	9	1	10	0	hypothetical protein	20	1	Link to NCBI
NC_007516.1	GeneID:3737932	CDS	Syncc9605_2517	Syncc9605_2517	None	2326477	+	0	8	4	4	4	cyclic nucleotide-binding protein	20	8	Link to NCBI
NC_007516.1	GeneID:3737389	CDS	nirA	Syncc9605_2656	None	2465468	+	0	0	9	5	6	ferredoxin-nitrite reductase	20	15	Link to NCBI
NC_007516.1	GeneID:3735463	CDS	Syncc9605_0112	Syncc9605_0112	None	110147	-	0	4	1	10	5	hypothetical protein	20	6	Link to NCBI
NC_007516.1	GeneID:3736929	CDS	Syncc9605_0487	Syncc9605_0487	None	471664	-	0	5	7	4	4	neutral invertase-like protein	20	11	Link to NCBI
NC_007516.1	GeneID:3737648	CDS	Syncc9605_0546	Syncc9605_0546	None	529824	-	0	0	0	17	3	hypothetical protein	20	3	Link to NCBI
NC_007516.1	GeneID:3737604	CDS	Syncc9605_0765	Syncc9605_0765	None	730957	-	0	11	1	7	1	hypothetical protein	20	2	Link to NCBI
NC_007516.1	GeneID:3737368	CDS	Syncc9605_2405	Syncc9605_2405	None	2217847	-	0	6	3	6	5	hypothetical protein	20	8	Link to NCBI
NC_007516.1	GeneID:3737862	CDS	rbgA	Syncc9605_2458	None	2264838	-	0	5	0	8	7	ribosomal biogenesis GTPase	20	7	Link to NCBI
NC_007516.1	GeneID:3737579	CDS	aspC	Syncc9605_0590	None	571454	+	0	11	1	5	2	aminotransferase	19	3	Link to NCBI
NC_007516.1	GeneID:3736058	CDS	Syncc9605_1466	Syncc9605_1466	None	1375327	+	0	17	0	2	0	hypothetical protein	19	0	Link to NCBI
NC_007516.1	GeneID:3736693	CDS	Syncc9605_1588	Syncc9605_1588	None	1459383	+	0	13	0	6	0	hypothetical protein	19	0	Link to NCBI
NC_007516.1	GeneID:3735632	CDS	truB	Syncc9605_2131	None	1952204	+	0	10	0	9	0	tRNA pseudouridine synthase B	19	0	Link to NCBI
NC_007516.1	GeneID:3737670	CDS	hisB	Syncc9605_0467	None	456285	-	0	6	3	6	4	HAD family hydrolase	19	7	Link to NCBI
NC_007516.1	GeneID:3735884	CDS	Syncc9605_1195	Syncc9605_1195	None	1117951	-	0	9	2	4	4	hypothetical protein	19	6	Link to NCBI
NC_007516.1	GeneID:3736704	CDS	oplaH	Syncc9605_1599	None	1467036	-	0	3	5	3	8	5-oxoprolinase	19	13	Link to NCBI
NC_007516.1	GeneID:3736641	CDS	lipB	Syncc9605_2012	None	1832706	-	0	0	7	8	4	lipoate-protein ligase B	19	11	Link to NCBI
NC_007516.1	GeneID:3735317	CDS	mtnA	Syncc9605_0491	None	480676	+	0	0	8	6.5	4	translation initiation factor 2B subunit I	18.5	12	Link to NCBI
NC_007516.1	GeneID:3735540	CDS	Syncc9605_0017	Syncc9605_0017	None	19113	+	0	2	4	9	3	hypothetical protein	18	7	Link to NCBI
NC_007516.1	GeneID:3736340	CDS	crcB2	Syncc9605_0090	None	91348	+	0	1	0	16	1	integral membrane protein	18	1	Link to NCBI
NC_007516.1	GeneID:3737326	CDS	Syncc9605_0141	Syncc9605_0141	None	137429	+	0	7.5	1.5	6.5	2.5	3-deoxy-manno-octulosonate cytidylyltransferase	18	4	Link to NCBI
NC_007516.1	GeneID:3736260	CDS	kdsB1	Syncc9605_0180	None	186284	+	0	7.5	1.5	6.5	2.5	3-deoxy-manno-octulosonate cytidylyltransferase	18	4	Link to NCBI
NC_007516.1	GeneID:3735977	CDS	pyrB	Syncc9605_0292	None	296583	+	0	1	1	11	5	aspartate carbamoyltransferase	18	6	Link to NCBI
NC_007516.1	GeneID:3736890	CDS	Syncc9605_0960	Syncc9605_0960	None	918394	+	0	3	5	9	1	hypothetical protein	18	6	Link to NCBI
NC_007516.1	GeneID:3735898	CDS	comB	Syncc9605_1133	None	1065235	+	0	1	5	5	7	2-phosphosulfolactate phosphatase	18	12	Link to NCBI
NC_007516.1	GeneID:3735910	CDS	pstS	Syncc9605_1145	None	1076152	+	0	7	2	7	2	periplasmic phosphate binding protein	18	4	Link to NCBI
NC_007516.1	GeneID:3736912	CDS	Syncc9605_1173	Syncc9605_1173	None	1101939	+	0	8	2	8	0	hypothetical protein	18	2	Link to NCBI
NC_007516.1	GeneID:3735934	CDS	Syncc9605_1379	Syncc9605_1379	None	1294687	+	0	4	0	14	0	hypothetical protein	18	0	Link to NCBI
NC_007516.1	GeneID:3735706	CDS	rsmG	Syncc9605_2055	None	1875467	+	0	6	1	6	5	16S rRNA methyltransferase GidB	18	6	Link to NCBI
NC_007516.1	GeneID:3737726	CDS	Syncc9605_2105	Syncc9605_2105	None	1928609	+	0	5	0	11	2	hypothetical protein	18	2	Link to NCBI
NC_007516.1	GeneID:3737871	CDS	Syncc9605_2467	Syncc9605_2467	None	2273382	+	0	0	2	14	2	hypothetical protein	18	4	Link to NCBI
NC_007516.1	GeneID:3737822	CDS	Syncc9605_2628	Syncc9605_2628	None	2438645	+	0	8	0	10	0	glutamine amidotransferase class-I	18	0	Link to NCBI
NC_007516.1	GeneID:3737582	CDS	phoB	Syncc9605_0593	None	574372	-	0	6	1	11	0	two component transcriptional regulator	18	1	Link to NCBI
NC_007516.1	GeneID:3735915	CDS	Syncc9605_0848	Syncc9605_0848	None	817115	-	0	6	1	6	5	hypothetical protein	18	6	Link to NCBI
NC_007516.1	GeneID:3736913	CDS	Syncc9605_1174	Syncc9605_1174	None	1102257	-	0	5	3	5	5	hypothetical protein	18	8	Link to NCBI
NC_007516.1	GeneID:3737002	CDS	lspA	Syncc9605_1211	None	1131959	-	0	5	2	8	3	lipoprotein signal peptidase	18	5	Link to NCBI
NC_007516.1	GeneID:3735558	CDS	lipA	Syncc9605_1638	None	1507270	-	0	2	1	12	3	lipoyl synthase	18	4	Link to NCBI
NC_007516.1	GeneID:3736825	CDS	Syncc9605_1662	Syncc9605_1662	None	1530780	-	0	16	0	2	0	hypothetical protein	18	0	Link to NCBI
NC_007516.1	GeneID:3736747	CDS	Syncc9605_1755	Syncc9605_1755	None	1603851	-	0	10	2	6	0	hypothetical protein	18	2	Link to NCBI
NC_007516.1	GeneID:3736938	CDS	Syncc9605_1816	Syncc9605_1816	None	1655178	-	0	0	0	6	12	hypothetical protein	18	12	Link to NCBI
NC_007516.1	GeneID:3737714	CDS	Syncc9605_2038	Syncc9605_2038	None	1859363	-	0	9	1	5	3	polysaccharide ABC transporter	18	4	Link to NCBI
NC_007516.1	GeneID:3735714	CDS	rlmN	Syncc9605_2063	None	1881238	-	0	7	0	7	4	ribosomal RNA large subunit methyltransferase N	18	4	Link to NCBI
NC_007516.1	GeneID:3737221	CDS	Syncc9605_2157	Syncc9605_2157	None	1974641	-	0	1	3	8	6	hypothetical protein	18	9	Link to NCBI
NC_007516.1	GeneID:3736500	CDS	Syncc9605_2354	Syncc9605_2354	None	2166216	-	0	7	0	10	1	hypothetical protein	18	1	Link to NCBI
NC_007516.1	GeneID:3737911	CDS	Syncc9605_2496	Syncc9605_2496	None	2300482	-	0	3	4	8	3	prolyl 4-hydroxylase, alpha subunit	18	7	Link to NCBI
NC_007516.1	GeneID:3735796	CDS	Syncc9605_2586	Syncc9605_2586	None	2399624	-	0	3	0	13	2	hypothetical protein	18	2	Link to NCBI
NC_007516.1	GeneID:3735450	CDS	nth	Syncc9605_0099	None	98442	+	0	4	4	8	1	A/G-specific adenine glycosylase	17	5	Link to NCBI
NC_007516.1	GeneID:3737344	CDS	Syncc9605_0678	Syncc9605_0678	None	649043	+	0	6	0	10	1	hypothetical protein	17	1	Link to NCBI
NC_007516.1	GeneID:3735837	CDS	ppa	Syncc9605_0695	None	665216	+	0	7	0	8	2	inorganic diphosphatase	17	2	Link to NCBI
NC_007516.1	GeneID:3736112	CDS	Syncc9605_0910	Syncc9605_0910	None	876876	+	0	10	0	7	0	hypothetical protein	17	0	Link to NCBI
NC_007516.1	GeneID:3735621	CDS	Syncc9605_1163	Syncc9605_1163	None	1094208	+	0	9	2	2	4	formate hydrogenlyase subunit 3/multisubunit Na+/H+ antiporter MnhD subunit-like	17	6	Link to NCBI
NC_007516.1	GeneID:3736095	CDS	Syncc9605_1332	Syncc9605_1332	None	1245374	+	0	10	5	0	2	hypothetical protein	17	7	Link to NCBI
NC_007516.1	GeneID:3736038	CDS	Syncc9605_1446	Syncc9605_1446	None	1355886	+	0	1	0	16	0	hypothetical protein	17	0	Link to NCBI
NC_007516.1	GeneID:3736790	CDS	Syncc9605_1568	Syncc9605_1568	None	1440322	+	0	8	5	0	4	hypothetical protein	17	9	Link to NCBI
NC_007516.1	GeneID:3736870	CDS	Syncc9605_1573	Syncc9605_1573	None	1443821	+	0	3	2	10	2	hypothetical protein	17	4	Link to NCBI
NC_007516.1	GeneID:3736706	CDS	Syncc9605_1601	Syncc9605_1601	None	1471773	+	0	6	1	8	2	hypothetical protein	17	3	Link to NCBI
NC_007516.1	GeneID:3737709	CDS	rfbC	Syncc9605_2033	None	1851693	+	0	3	1	11	2	dTDP-4-dehydrorhamnose 3,5-epimerase	17	3	Link to NCBI
NC_007516.1	GeneID:3735604	CDS	Syncc9605_2178	Syncc9605_2178	None	1994321	+	0	8	3	0	6	small GTP-binding protein domain-containing protein	17	9	Link to NCBI
NC_007516.1	GeneID:3736493	CDS	Syncc9605_2347	Syncc9605_2347	None	2160543	+	0	8	0	8	1	hypothetical protein	17	1	Link to NCBI
NC_007516.1	GeneID:3736504	CDS	Syncc9605_2358	Syncc9605_2358	None	2169110	+	0	3	3	7	4	hypothetical protein	17	7	Link to NCBI
NC_007516.1	GeneID:3737334	CDS	rnc	Syncc9605_0149	None	151016	-	0	1	4	9	3	RNAse III	17	7	Link to NCBI
NC_007516.1	GeneID:3735975	CDS	Syncc9605_0290	Syncc9605_0290	None	295185	-	0	6	2	6	3	hypothetical protein	17	5	Link to NCBI
NC_007516.1	GeneID:3736588	CDS	Syncc9605_0663	Syncc9605_0663	None	635214	-	0	2	2	11	2	hypothetical protein	17	4	Link to NCBI
NC_007516.1	GeneID:3736355	CDS	Syncc9605_0886	Syncc9605_0886	None	857270	-	0	4	0	11	2	hypothetical protein	17	2	Link to NCBI
NC_007516.1	GeneID:3737234	CDS	Syncc9605_1291	Syncc9605_1291	None	1203606	-	0	7	1	9	0	hypothetical protein	17	1	Link to NCBI
NC_007516.1	GeneID:3736297	CDS	Syncc9605_1362	Syncc9605_1362	None	1277618	-	0	0	0	7	10	hypothetical protein	17	10	Link to NCBI
NC_007516.1	GeneID:3736700	CDS	Syncc9605_1595	Syncc9605_1595	None	1464941	-	0	3	0	8	6	16S ribosomal RNA methyltransferase RsmE	17	6	Link to NCBI
NC_007516.1	GeneID:3737140	CDS	Syncc9605_1807	Syncc9605_1807	None	1644454	-	0	13	2	1	1	amino acid ABC transporter permease	17	3	Link to NCBI
NC_007516.1	GeneID:3737387	CDS	cobM	Syncc9605_2654	None	2463462	-	0	4	4	8	1	uroporphyrinogen-III C-methyltransferase	17	5	Link to NCBI
NC_007516.1	GeneID:3737842	CDS	menA	Syncc9605_2438	None	2244784	-	0	6.5	1	8	1	1,4-dihydroxy-2-naphthoate octaprenyltransferase	16.5	2	Link to NCBI
NC_007516.1	GeneID:3737516	CDS	Syncc9605_0266	Syncc9605_0266	None	273816	+	0	10	3	0	3	hypothetical protein	16	6	Link to NCBI
NC_007516.1	GeneID:3737536	CDS	eda	Syncc9605_0302	None	306096	+	0	0	1	12	3	2-keto-3-deoxy-phosphogluconate aldolase	16	4	Link to NCBI
NC_007516.1	GeneID:3737062	CDS	ctaB	Syncc9605_0610	None	590747	+	0	5	0	10	1	protoheme IX farnesyltransferase	16	1	Link to NCBI
NC_007516.1	GeneID:3735927	CDS	Syncc9605_0859	Syncc9605_0859	None	828661	+	0	5	0	11	0	hypothetical protein	16	0	Link to NCBI
NC_007516.1	GeneID:3735496	CDS	Syncc9605_1517	Syncc9605_1517	None	1405279	+	0	0	0	12	4	hypothetical protein	16	4	Link to NCBI
NC_007516.1	GeneID:3736786	CDS	Syncc9605_1564	Syncc9605_1564	None	1438023	+	0	2	2	11	1	hypothetical protein	16	3	Link to NCBI
NC_007516.1	GeneID:3736705	CDS	Syncc9605_1600	Syncc9605_1600	None	1470803	+	0	4	0	10	2	permease	16	2	Link to NCBI
NC_007516.1	GeneID:3736002	CDS	cdsA	Syncc9605_1623	None	1492617	+	0	2	1	2	11	phosphatidate cytidylyltransferase	16	12	Link to NCBI
NC_007516.1	GeneID:3736815	CDS	Syncc9605_1652	Syncc9605_1652	None	1523253	+	0	12	0	4	0	hypothetical protein	16	0	Link to NCBI
NC_007516.1	GeneID:3737133	CDS	metA	Syncc9605_1800	None	1639605	+	0	3	2	5	6	homoserine O-succinyltransferase	16	8	Link to NCBI
NC_007516.1	GeneID:3736604	CDS	Syncc9605_1936	Syncc9605_1936	None	1755108	+	0	3	1	12	0	hypothetical protein	16	1	Link to NCBI
NC_007516.1	GeneID:3736644	CDS	recO	Syncc9605_2015	None	1834699	+	0	8	0	8	0	DNA replication and repair protein RecO	16	0	Link to NCBI
NC_007516.1	GeneID:3735601	CDS	Syncc9605_2175	Syncc9605_2175	None	1990765	+	0	5	0	11	0	CaCA family calcium/proton exchanger	16	0	Link to NCBI
NC_007516.1	GeneID:3737931	CDS	Syncc9605_2516	Syncc9605_2516	None	2323863	+	0	6	5	5	0	hypothetical protein	16	5	Link to NCBI
NC_007516.1	GeneID:3735301	CDS	speB	Syncc9605_2591	None	2403167	+	0	7	1	7	1	agmatinase	16	2	Link to NCBI
NC_007516.1	GeneID:3735466	CDS	Syncc9605_0115	Syncc9605_0115	None	111840	-	0	1	0	15	0	hypothetical protein	16	0	Link to NCBI
NC_007516.1	GeneID:3736515	CDS	rpcG	Syncc9605_0418	None	417023	-	0	5	1	9	1	PBS lyase	16	2	Link to NCBI
NC_007516.1	GeneID:3735940	CDS	Syncc9605_1385	Syncc9605_1385	None	1300812	-	0	12	0	4	0	N-acetylmuramoyl-L-alanine amidase	16	0	Link to NCBI
NC_007516.1	None	ncRNA	Colbalamin-1a	Syn_n057	None	1474958	-	0	7	1	6	2	Colbalamin-1	16	3	NA
NC_007516.1	GeneID:3737182	CDS	Syncc9605_1773	Syncc9605_1773	None	1615948	-	0	0	10	2	4	hypothetical protein	16	14	Link to NCBI
NC_007516.1	GeneID:3736962	tRNA	tRNA-Leu1	Syncc9605_R0046	None	2073505	-	0	3	0	12	1	tRNA-Leu	16	1	Link to NCBI
NC_007516.1	GeneID:3737761	CDS	Syncc9605_2434	Syncc9605_2434	None	2241499	-	0	9	3	1	3	hypothetical protein	16	6	Link to NCBI
NC_007516.1	GeneID:3737857	CDS	mnmE	Syncc9605_2453	None	2257964	-	0	10	0	6	0	tRNA modification GTPase TrmE	16	0	Link to NCBI
NC_007516.1	GeneID:3737943	CDS	Syncc9605_2528	Syncc9605_2528	None	2344255	-	0	0	0	14	2	hypothetical protein	16	2	Link to NCBI
NC_007516.1	GeneID:3737507	CDS	urtC	Syncc9605_2618	None	2429697	-	0	6	2	6	2	membrane protein of urea ABC transport system	16	4	Link to NCBI
NC_007516.1	None	ncRNA	5_ureB_sRNA	Syn_n081	None	2437094	-	0	10	0	6	0	None	16	0	NA
NC_007516.1	GeneID:3737837	CDS	narB	Syncc9605_2643	None	2454821	+	0	3	3	6.25	3	assimilatory nitrate reductase (ferredoxin) precursor	15.25	6	Link to NCBI
NC_007516.1	GeneID:3736338	CDS	Syncc9605_0088	Syncc9605_0088	None	90659	+	0	8	0	7	0	hypothetical protein	15	0	Link to NCBI
NC_007516.1	GeneID:3736264	CDS	Syncc9605_0184	Syncc9605_0184	None	190921	+	0	8	0	7	0	poly(A) polymerase	15	0	Link to NCBI
NC_007516.1	GeneID:3737413	CDS	Syncc9605_0333	Syncc9605_0333	None	344815	+	0	4	0	10	1	hypothetical protein	15	1	Link to NCBI
NC_007516.1	GeneID:3736117	CDS	Syncc9605_0915	Syncc9605_0915	None	881891	+	0	4	3	5	3	two component transcriptional regulator	15	6	Link to NCBI
NC_007516.1	GeneID:3735746	CDS	Syncc9605_0995	Syncc9605_0995	None	946368	+	0	11	0	3	1	hypothetical protein	15	1	Link to NCBI
NC_007516.1	GeneID:3737296	CDS	Syncc9605_1715	Syncc9605_1715	None	1571318	+	0	15	0	0	0	hypothetical protein	15	0	Link to NCBI
NC_007516.1	GeneID:3735518	CDS	Syncc9605_1884	Syncc9605_1884	None	1711277	+	0	5	5	0	5	hypothetical protein	15	10	Link to NCBI
NC_007516.1	GeneID:3737099	CDS	ccsB	Syncc9605_2204	None	2016764	+	0	12	1	2	0	C-type cytochrome biogenesis protein Ccs1	15	1	Link to NCBI
NC_007516.1	GeneID:3736219	CDS	Syncc9605_2277	Syncc9605_2277	None	2086902	+	0	13	0	0	2	large-conductive mechanosensitive channel	15	2	Link to NCBI
NC_007516.1	GeneID:3737751	CDS	Syncc9605_2424	Syncc9605_2424	None	2232832	+	0	2	5	3	5	N-acetylglucosamine 6-phosphate deacetylase	15	10	Link to NCBI
NC_007516.1	GeneID:3735978	CDS	Syncc9605_0293	Syncc9605_0293	None	297572	-	0	2	2	9	2	type 2 NADH dehydrogenase	15	4	Link to NCBI
NC_007516.1	GeneID:3736894	CDS	Syncc9605_0964	Syncc9605_0964	None	920729	-	0	9	6	0	0	hypothetical protein	15	6	Link to NCBI
NC_007516.1	GeneID:3736896	CDS	gloB	Syncc9605_0966	None	921459	-	0	6	1	6	2	hydroxyacylglutathione hydrolase	15	3	Link to NCBI
[truncated: 851 more rows]

## Sheet: Table_S3
Locus_tag	Name	GI	Strand	Previous ORF		Revised proposed ORF		Remark		Nucl_Seq		AA_Seq
				Start	End	Start	End
Syncc9605_0076	psbZ	3737816	+	74734	75063	74875	75063
Syncc9605_0080	uvrB	3737820	+	78836	80944	78905	80944
Syncc9605_0091	NA	3736341	-	91712	92236	91712	92185
Syncc9605_0127	psaC	3737252	+	124486	124761	124516	124761
Syncc9605_0150	NA	3737337	+	152308	152691	152365	152691
Syncc9605_0183	kpsF	3736263	-	189889	190902	189889	190875
Syncc9605_0219	NA	3735727	+	225824	226666	225884	226666
Syncc9605_0237	psbK	3736165	-	246406	246558	246406	246549
Syncc9605_0316	pheA	3737550	+	321227	322102	321260	322102
Syncc9605_0346	mcrA	3736838	+	360869	361393	360893	361393
Syncc9605_0425	NA	3736522	-	422581	422898	422581	422814
Syn_n004	NA	NA	-	NA	NA	424811	425167	unk11 in Six et al., 2007		ATGGGACCTTTCCCAGGACGTTTGATCCATGTTTCCACTGGTGTGATGGACGGCTGCAGGCCCTCAACTTCCCACACAGTTTGTGTTGACACCCGTTTCATGGCGCAATGGATGAAATCCTTTAGAAATTGCAGTACACCGATAACATCTGTTGGCTGGAGCGCAGCAGATCAGCCTTCGATACCAGCACCTAAAAAGCAATCTTCTACATCCAAGGTTCGGAAACTAGTAGAGAAATTAACACCCCAAAAAGAAACCACTCCTAACAAGAAAGATAAAGCAGACTCAGACAAGCCAGAGGCCAACAAACGTAGAAGTACCTCTAGCCGCCGTAGGAATCGCCGGAAACAAGCCTGA		MGPFPGRLIHVSTGVMDGCRPSTSHTVCVDTRFMAQWMKSFRNCSTPITSVGWSAADQPSIPAPKKQSSTSKVRKLVEKLTPQKETTPNKKDKADSDKPEANKRRSTSSRRRNRRKQA
Syncc9605_0435	mpeB	3735437	-	430589	431125	430589	431170
Syn_n005	NA	NA	+	NA	NA	433419	433652	Nif11 superfamily, conserved in Synechococcus		ATGACCGGTTCAGCTCTTAGTGCAAGTCAAGATCAAGTCTTAGAGGCTTTTATTGCTTTAGTTCGACAAAATTCAGATCTAAAAGCTCAGATCAAGGCTGCCCTTAATCAGGACCAAGTTATTGAAATAGCTGCTGCTAATGGTTTTGATATTGATTCCTCCGCTATTTTGAGAAAATGGAGTAAACACACTGATTTTACTCAAGACACCTGGATGGGCTGGTTCGAAGAATGA		MTGSALSASQDQVLEAFIALVRQNSDLKAQIKAALNQDQVIEIAAANGFDIDSSAILRKWSKHTDFTQDTWMGWFEE
Syn_n006	NA	NA	-	NA	NA	435124	435309	exists in some Synechococcus and Prochlorococcus		ATGCCCATTCTGCGTCCACCATCCAGCGAAAACCCAAACAGGAACACAACATTCCTGCAGTCGGTCTCATCAACACCCATGGCCATGTCCATGATGGTCGACTCTATGGTTAACATGATGCACATCAACTCTCCTTCACTGGATGAGCTCAGCTCAGAAAACAGCACAAGCCTGCATGAAGATTGA		MPILRPPSSENPNRNTTFLQSVSSTPMAMSMMVDSMVNMMHINSPSLDELSSENSTSLHED
Syncc9605_0450	NA	3737633	+	442351	442857	442429	442857
Syncc9605_0469	nrdR	3737672	-	458312	458806	458312	458794
Syncc9605_0506	dnaJ	3735334	+	497713	498705	497719	498705
Syn_n009	NA	NA	+	NA	NA	518992	519198	RefSeq new non-redundant protein WP_041434375.1, conserved in Synechococcus		ATGAATGCTCTTCAGCTTCTGAAGCAGCGTGAGCTGCGCGTGCAGCTCCGCAACAGCTCCAAAAAGGCCGTAGCTCGCGGATCCGAATCTAGCGACTACACCTCTGCCCATCTCTCTCCCGTCAAGCTGGCGAAAGAGAAGGTTGCTCCAACTCAGTTGAAATACCGAGGCGTGACCTACGAGGCCATGCGTGCCAATTGGCTCTGA		MNALQLLKQRELRVQLRNSSKKAVARGSESSDYTSAHLSPVKLAKEKVAPTQLKYRGVTYEAMRANWL
Syn_n011	NA	NA	-	NA	NA	522656	522829	exists in Synechococcus KORDI-52, WH8109, WH7805, RCC307, RS9916		ATGAGAGCAACCAAACTCACCACCGCTCCACAGGGCTTCGAGTACTACAGGGTCTGCGATCAAGAAGGTGTCTGCCGCGTAGTCAGGGGTATGTGGGCCGCACAGCAGCTCATTGAGGACACCCCTGGCCTCAGCGCGACTAAGACACGGCTCTATCCAGCGGAATGGAGTTAG		MRATKLTTAPQGFEYYRVCDQEGVCRVVRGMWAAQQLIEDTPGLSATKTRLYPAEWS
Syn_n012	NA	NA	-	NA	NA	522962	523054	exists also in SynechococcusWH8109		ATGAAAGGACTCCACACGAACGTTGCCTACTTCGGTGGCACTGTCGCGATTGCAGTCCTTGTCATGACTTTTGTTGTTAAGGCAACGGCATAA		MKGLHTNVAYFGGTVAIAVLVMTFVVKATA
Syn_n015	NA	NA	-	NA	NA	529460	529633	homolog of gb|EAU74234.1|(Synechococcus sp. RS9916)		GTTGTGATGGTCGGTGTCGCAGGTTTCATTATTTTTGAGGCTGTGAAGTCAATATCAGAAGAATTTAATTTTGAAATTCCCTCGATTGGATTCCCAAGGTTAGCTCTTCCCAAGTTCTCTTCAGCGAAAGCAGACGTCTCTACTCCAAAGGGATCCTTCCGCCACAATTTTTGA		VVMVGVAGFIIFEAVKSISEEFNFEIPSIGFPRLALPKFSSAKADVSTPKGSFRHNF
Syncc9605_0596	ndhB	3737585	-	576115	577746	576115	577686
Syncc9605_0617	NA	3737069	-	596904	597698	596904	597656
Syncc9605_0627	petA	3735687	-	606487	607467	606487	607419
Syncc9605_0636	hli8	3735696	+	613500	613703	613527	613703
Syncc9605_0649	NA	3736075	+	624174	624710	624198	624710
Syncc9605_0661	xth	3736586	-	634075	634941	634075	634908
Syncc9605_0664	NA	3736589	+	363065	363739	636119	636739
Syncc9605_0671	NA	3736596	-	643366	643548	643366	643527
Syn_n019	NA	NA	+	NA	NA	665014	665240	exist in Synechococcus WH8109, WH8103, KORDI-49, and in Prochlorococcus MIT0702		ATGAACTCAGATGTTCCCCACCCGTCTCACGGTGACGCCATGGCGTCTTCGGAGGCGGATGAGCCGTTTAGTCGTCGCTCCTCGTTGACGGCCATCAAAGGACTGCTGATTGCTGTTGTCAGTTTCAGTGCTCCTCTTGTGGCTGTGATCACGGATCGAACCTTCCCTTCTCCGCGACTGATCCCCACCGCCTCGGATCGGCATGGATCTCCATCAGCTCCCCCCGT		MNSDVPHPSHGDAMASSEADEPFSRRSSLTAIKGLLIAVVSFSAPLVAVITDRTFPSPRLIPTASDRHGSPSAPP
Syncc9605_0696	NA	3735838	+	665756	666154	665795	666154
Syncc9605_0714	NA	3735336	-	682990	683685	682990	683622
Syncc9605_0717	ilvB	3735339	+	686179	687903	686116	687903
Syncc9605_0726	NA	3735348	-	693907	695181	693907	695154
Syncc9605_0750	ham1	3736212	-	715508	716113	715508	716089
Syncc9605_0797	mqo	3737308	+	761398	762936	761428	762936
Syncc9605_0835	NA	3737022	-	804994	805263	804994	805251
Syncc9605_0851	menC	3735918	+	820098	821210	820122	821210
Syn_n022	NA	NA	-	NA	NA	914055	914237	RefSeq new non-redundant protein ref|WP_041434529.1|, conserved in Synechococcus		ATGAACCGTCATCCGAACATTGCTTTCTTCGGCGGCACCGTGGTCATCGCGATCATGGTTATGGCTGCCTTCGCCAACGTCGCCAACGCTGGGGGCTGCTCCTACAGCAAGTCCAAGTCAGCCGAAGCAACCACTGAAGAAGTCAAAGACACAGCTGATAAAAAAGCTGAAGTCGAAGCCTGA		MNRHPNIAFFGGTVVIAIMVMAAFANVANAGGCSYSKSKSAEATTEEVKDTADKKAEVEA
Syncc9605_0965	NA	3736895	-	921002	921427	921002	921394
Syncc9605_0973	dnaA	3736903	+	927763	929115	927718	929115
Syncc9605_0990	trpA	3737628	+	944001	944873	944058	944873
Syncc9605_1004	hisI	3735755	-	951915	952634	951915	952583
Syncc9605_1015	petE	3735262	-	962916	963296	962916	963275
Syncc9605_1019	NA	3735266	-	967797	968546	967797	968507
Syncc9605_1021	NA	3735268	-	970112	970423	970112	970393
Syncc9605_1034	thrS	3736794	-	985100	986935	985100	986815
Syn_n025	NA	NA	-	NA	NA	994819	995001	RefSeq new non-redundant protein ref|WP_041434599.1|, conserved in Synechococcus, Prochlorococcus and some Cyanobium species		ATGACGCTCGGCGAACTCTTTCTCGAAGCCATGTCCACCGGCGTGATTACCAACGGCGAGATGGCGTGGGTAACCGCCCGCCAGGATCAATTCACACGAACTGAAGAGGCTGTCGCTCAACGGCTGGGCCGGTTGATCGACGAAGGCACGATTCAGCTGGGTTGTCGCATGCCCATGGCCTGA		MTLGELFLEAMSTGVITNGEMAWVTARQDQFTRTEEAVAQRLGRLIDEGTIQLGCRMPMA
Syn_n026	NA	NA	-	NA	NA	1001696	1001821	also found in other Synechococcus		ATGGCTCTTCGAGAGACCAAACCTCAGGTTTCACCGCTGCGCCTGAAGATCACCGTATTGATCGCCGGCTTCGGGCCCCTGCTTGCCATTGGCCTTTGGCTTCAATCCAAGGGTTTTTTCAGTTGA		MALRETKPQVSPLRLKITVLIAGFGPLLAIGLWLQSKGFFS
Syncc9605_1052	NA	3737459	-	1001874	1002170	1001874	1001821
Syn_n027	NA	NA	+	NA	NA	1007449	1007604	conserved in Synechococcus		TTGACCCTCACGCACTGCCCCCTGTGCATTGGTCTGGCTGTTCTTTCGGCCGTTCGATTCATGGCCCACTGCGTCATGGCCGTTCAGCTCGAACGCAGCACGGCAGGAGCTTCGACCCATCCCGCCATGCTGCTGGGGACTCTGTTCGAACTTTGA		LTLTHCPLCIGLAVLSAVRFMAHCVMAVQLERSTAGASTHPAMLLGTLFEL
Syncc9605_1067	NA	3737474	-	1008749	1010188	1008749	1010125
Syn_n028	NA	NA	-	NA	NA	1011139	1011297	conserved in Synechococcus and some Cyanobium		ATGAACCTCAGCTTGCCCCAGCAGTTTGAAGCAGAAGCGATCAAGCGGTCCATCGATGACACGGACGATCTCGACCAGTTGAAGTCTCTGGCACGGGAGCTCGCTGACCTCTACGTGCGTCAGAGAGCTGCAACAGCCTGGGTGATCGCCGAGAAATAA		MNLSLPQQFEAEAIKRSIDDTDDLDQLKSLARELADLYVRQRAATAWVIAEK
Syn_n030	NA	NA	-	NA	NA	1022136	1022300	conserved in Synechococcus		ATGGACAGTATCAGTCGCATCTGTGCCACCTCCAAAGGCACCACCATTGATGCCATCGGCCAGGGCCGCTACCGCGTTTGCAACCGACATGCGGTTTGCTCTGACGTTGAAGGTCTTTGGCAGGCCTATGAGATTCTGCGGCGTCAGGAACAATCCTTAACTTGA		MDSISRICATSKGTTIDAIGQGRYRVCNRHAVCSDVEGLWQAYEILRRQEQSLT
Syn_n032	NA	NA	+	NA	NA	1030758	1030931	conserved in Synechococcus		ATGTCTCCTGCTGAATTGTCGAGCATCAAATGGGAGCAAGATGGTGAGATGTCTGCCCAAGACACCTGGACTCTTGTGAAGAAGCTCACCAAGGTGGAAGAGCAAGACAAGGCATCCAACCTGTTGCATCTGTCGTCGAAACACAGCCATTCCAAGCGGTCCAGTCGCCGCTGA		MSPAELSSIKWEQDGEMSAQDTWTLVKKLTKVEEQDKASNLLHLSSKHSHSKRSSRR
Syncc9605_1134	NA	3735899	+	1065995	1066822	1066001	1066822
Syncc9605_1150	NA	3735608	-	1080303	1082105	1080303	1082066
Syncc9605_1156	NA	3735614	+	1086948	1087229	1086972	1087229
Syncc9605_1157	gatA	3735615	+	1087246	1088721	1087261	1088721
Syncc9605_1180	NA	3736919	+	1107648	1108094	1107702	1108094
Syncc9605_1198	NA	3735887	-	1120427	1121470	1120427	1121461
Syncc9605_1199	NA	3735888	+	1121501	1122229	1121510	1122229
Syncc9605_1204	NA	3736995	-	1123656	1124747	1123656	1124747
Syncc9605_1215	NA	3737006	-	1131550	1135833	1134550	1135737
Syn_n034	NA	NA	-	NA	NA	1171669	1171851	exists also in Synechococcus WH8016, WH8109, WH8103 and WH8102		ATGAGCAGACGAGGAATTCATCCACTTCTTCGAGGTCTTGACCGACCTCAACCGGTCGCTCCGACCAGACGTGCAGTCCTGCTGTCTGGTCTGGAATCGGCGCAGCGGAAGCGTTATCTCCGCTCACAAGCAGAAGAGTCCGAAACATCAACGTCAGTGCTCAGCGAGCACTCGTCTCAATAG		MSRRGIHPLLRGLDRPQPVAPTRRAVLLSGLESAQRKRYLRSQAEESETSTSVLSEHSSQ
Syncc9605_1268	NA	3736011	-	1186650	1187636	1186650	1187621
Syn_n035	NA	NA	-	NA	NA	1212279	1212449	exists also in Synechococcus WH8109, WH8102, KORDI-52, KORDI-49, KORDI-100, CC9902 and BL107		ATGGGTGAATTCGTCGAGATTGGTGCTGGTGGCGTTTCTCTGGAACTGATCAGTGGCGTTTTCTGTGCCACTGCACTCGGTGTGTACGCCCTCTTCCAACCCGGCGCCTCGGATGACGATGATTCCAACGGTGGCGGCGGCGGCGGCGGACTGATGCAGCCGATCTCCTGA		MGEFVEIGAGGVSLELISGVFCATALGVYALFQPGASDDDDSNGGGGGGGLMQPIS
Syn_n036	NA	NA	+	NA	NA	1216172	1216408	RefSeq new non-redundant protein ref|WP_041435617.1|, exists also in Synechococcus WH8109, KORDI-100, KORDI-49, CC9616, WH7803, etc.		ATGCCGCGCTACTGCTGCCCGTCCTGCTGTTGCGGCCCGGCCTTGGTGTTGCATCCACCCAAGGGGGTTATTCCGCTCTGCTCCAGCTGCGCGACACCATTGCAGCGTCAGCCCCTGGTCCGGCCCATTCCGCTGCTGGTGTTGCTGACGGTGGGCGGCGTGCTGATTGCTTCCTCGATCCCCATCCTGTTCCACCCCGAACCAGTTCCCAGCTCAGGGCGCGAAAAACTGGCCTAA		MPRYCCPSCCCGPALVLHPPKGVIPLCSSCATPLQRQPLVRPIPLLVLLTVGGVLIASSIPILFHPEPVPSSGREKLA
Syn_n037	ycf12	NA	+	NA	NA	1230722	1230829	Psb30 subunit of PSII		ATGGGCTTTGACATTCACCTGATCGCCAACTTTGCCGCCCTGGCGATGATCACCATTGCTGGTCCTGCTGTCATCTTCATCCTCTTCTACCGTCGCGGCGCGCTCTGA		MGFDIHLIANFAALAMITIAGPAVIFILFYRRGAL
Syncc9605_1381	pgi	3735936	-	1297577	1299235	1297577	1299175
Syncc9605_1428	psaK	3735965	+	1340668	1340934	1340677	1340934
Syncc9605_1436	pyk	3736028	+	1347435	1348919	1347468	1348919
Syncc9605_1440	clpP2	3736032	-	1352341	1352997	1352341	1352943
Syn_n039	NA	NA	+	NA	NA	1356810	1356929	RefSeq new non-redundant protein ref|WP_041434800.1|, exists also in Synechococcus WH8109, KORDI-49 and KORDI-52		ATGCCCCTCGAAATAGCCGTCAAACAAGGGCAACAAACAATGGAGAGCATGGGCAGTTTCGACGACCTCGAAGACGCTTTGACCGAATTCAACGAATTGATCAACCGTCGAAACTGGCGT		MPLEIAVKQGQQTMESMGSFDDLEDALTEFNELINRRNWR
Syn_n041	NA	NA	+	NA	NA	1378447	1378569	conserved in Synechococcus		ATGACAGCCCCTGTTGCGGGACTGCTCTGGACGCCATACGCCGATTGGATTTACACCGTGGTCAGCCTGAGTGGGTTGATGCTGATCACCTGGCTGGTGCTGGGCCGCAGCAGCGGCAGCTGA		MTAPVAGLLWTPYADWIYTVVSLSGLMLITWLVLGRSSGS
Syncc9605_1488	NA	3736424	-	1386895	1387908	1386895	1387839
Syn_n043	NA	NA	-	NA	NA	1405446	1405622	contains DZR domain(pfam12773), exists in Synechococcus WH8109, KORDI-52, KORDI-49 and Klebsiella phage K64-1		ATGGCGGAATATCGGATTCACTGCAAGCACTGCGGCTATGAGGGGCAGGCCAACTCCCGTTGGATCCCCTTCGTGCAGGTGGAAAAGCGGGGGCAGGATTGCCCCCATTGCGGTCGCCCCACCCTGCTTGAGCCCTGGTGCAGGCTGCGGGCTGAGGCGTCCATGCCCGACTACTAG		MAEYRIHCKHCGYEGQANSRWIPFVQVEKRGQDCPHCGRPTLLEPWCRLRAEASMPDY
Syn_n044	NA	NA	-	NA	NA	1405626	1405787	conserved in Synechococcus		ATGGAGTTCAAAAGTCGAATTTTTGCCACCTCGCGCGGGTCCACCATCGACGCCATCGGCGACGGCAAGTACCTGGTGTGCAATCCGGCCTATTGCTTCATGGTGCACGGCCTGCGCCAGGCCCATGAGGCCGTGCAACGTCAGGAAAAGCCTGCGCTCTGA		MEFKSRIFATSRGSTIDAIGDGKYLVCNPAYCFMVHGLRQAHEAVQRQEKPAL
Syn_n045	NA	NA	-	NA	NA	1416623	1416793	conserved in Synechococcus		ATGCATTTCTCCTGGGAAAAACATCTGGAATTGTCCAGGAACGTAACTATTGCGTCAGACAAAAATCAGGGCATAGCTATTGCCCTGATGGGTGTTGCTCTCACCATGTTGGCCACCGATCTTCTGGCCCATGAATTGAAGTGCTCGGCCTTGCCGTCCTCCAGAGCTTGA		MHFSWEKHLELSRNVTIASDKNQGIAIALMGVALTMLATDLLAHELKCSALPSSRA
Syn_n046	NA	NA	-	NA	NA	1420568	1420732	conserved in Synechococcus		ATGAGCAGGAGAGGTATCCATCCCCTTTTGATGGGCATGGACAAACCCAAGCGCAAACCCGTTGAGCCTTCAAAGGCGAACGATCTGTCTGGCAATGAATCCGCTCAACGCAAGCGTTTCATCCGTTCCGAGGAAGAAGATTCAGGCAATCAGCAGGCTGCTTGA		MSRRGIHPLLMGMDKPKRKPVEPSKANDLSGNESAQRKRFIRSEEEDSGNQQAA
Syn_n047	NA	NA	+	NA	NA	1421703	1421879	exists also in SynechococcusWH8109, WH8102, WH8103, WH8106, KORDI-49, BL107, etc.		ATGTGCCCACTTGACCTTTCCAGTCTCAAGTGGGGCGATGACGGCGAGTTGTCTCCCAACGACACCCTCAACCTGGTGGAGCGATTGGCCAGAGCAGAAGAAATAAGCCGGGGGGCAGACCAATCGAGTCTCAACTCCAGTTCCCTTCCTCAGGAGGAACGATCACAAGAGTCCTGA		MCPLDLSSLKWGDDGELSPNDTLNLVERLARAEEISRGADQSSLNSSSLPQEERSQES
Syn_n048	NA	NA	+	NA	NA	1422817	1422942	exists also in SynechococcusWH8109, and uncultured marine samples		GTGAACGACTACTCAGCAGCCATCACCGGTCTCATCGTGGTCACCGTGGTGATCTCTGCAGCAGTCGTTTACGTGCTGGCTCAGCCAACCGACCTGCCCAGATACAAAGAAAACAAGGACCAATAG		VNDYSAAITGLIVVTVVISAAVVYVLAQPTDLPRYKENKDQ
Syn_n049	NA	NA	+	NA	NA	1423738	1423887	exists also in SynechococcusWH8109		GTGACCAATCCCAAACCCAAACGGTGGAGAACCGCCATCAAAGCCCGAGAGAATCAGCTGCTGACTCTCGCCAAGGAAGCTTTGCAAGCGAAGAAGGAGAGAAGAGTGATTCATTTTCTGGACTACATCGATCAAGACATCGCTGCATAG		VTNPKPKRWRTAIKARENQLLTLAKEALQAKKERRVIHFLDYIDQDIAA
Syn_n051	NA	NA	+	NA	NA	1429526	1429759	conserved in Synechococcus		ATGCACAGTCAGAAGAACTCCCCGGCCTGCTTTTTGCGCTGGTCTGTGAGCAAGGTGACGGACAGGCTCTATGCGGTTGCGGCAACGGTTGATGGAAAGGAATACGACTTCGTCGGCAATTTCAAGAGTGTTCGAGAAGCGCAACAAGCGGGGCGCCGCTACGCCGAAGACCTGGTTCACAACTCCATGGCTGGTGGTCGCTTGTCGCTGAAACAACAGCCTCTAGCAGCCTGA		MHSQKNSPACFLRWSVSKVTDRLYAVAATVDGKEYDFVGNFKSVREAQQAGRRYAEDLVHNSMAGGRLSLKQQPLAA
Syn_n052	NA	NA	+	NA	NA	1432100	1432279	conserved in Synechococcus		ATGACCAACGGATCCGGCACCTGGGCCAACAATCAGCCCCCAGCAGCAGCCGAAAAACTCTGGAGAGGCCTGGCTCTGGTGGGAGCCTTCCACATCGGAGGAATGCTGATCAACGTCATCTTCCAGATGCTGGGAAACAACAGCCTGGATGGCATTCCCGCCAAATTCCTCGGCCTCTGA		MTNGSGTWANNQPPAAAEKLWRGLALVGAFHIGGMLINVIFQMLGNNSLDGIPAKFLGL
Syn_n054	NA	NA	-	NA	NA	1444121	1444291	contains Metallothio_Pro superfamily(pfam02069), conserved in some bacteria		ATGGCTCCTGCTAATCCCTGTGCTTGTCCGCGTTGCACCTGTGAGGTGCAGGCATCCCAGGTTGTTGTTCGCGATGGCCAGAGTTTCTGTTCAGAGGCCTGTGCCACCGGTCATCCAAACCACGAGCCCTGCCATGGCAGTGGCTCCTGCGGCTGCACTTGCGCGGAGTAG		MAPANPCACPRCTCEVQASQVVVRDGQSFCSEACATGHPNHEPCHGSGSCGCTCAE
Syn_n058	NA	NA	+	NA	NA	1504098	1504205	exists in Synechococcus KORDI-52 and WH8109		GTGATTGATCCAATCGTCCTTCCATCACTGCTGGGACTGTTTGTTCTTTCCGTGATCCTTGAAACCGTCAAAGACGACCGGCAGCGTCACCACCATCACCGGCATTGA		VIDPIVLPSLLGLFVLSVILETVKDDRQRHHHHRH
Syncc9605_1640	psbP	3735560	+	1508849	1509430	1508876	1509430
Syn_n060	NA	NA	+	NA	NA	1604578	1604736	highly expressed; homologs exist in many genome sequences of marine picocyanobacteria, including the different major ecotypes of Prochlorococcus and also in some bacteriophages		ATGAAGACAAGCACCGCCCATTCGCGTCTCGAGTCCCTCCAGCTCGCAGCTGAGGAGTGCTTAACCCGTGTTGAAGCCCAGAAGATTCTTAAGAAAGCCGACAAGGCTCACGCCAAGCTCGAGTCTTCTGCAGCCCCCTTCCACCGTCCAAAGAACTGA		MKTSTAHSRLESLQLAAEECLTRVEAQKILKKADKAHAKLESSAAPFHRPKN
Syncc9605_1778	NA	3737187	-	1617769	1618008	1617769	1617984
Syncc9605_1813	NA	3737146	+	1652045	1652386	1652120	1652386
Syncc9605_1839	NA	3736850	+	1677242	1678009	1677284	1678009
Syncc9605_1866	lpxD	3736438	-	1696634	1697710	1696634	1697677
Syncc9605_1873	NA	3736445	-	1702636	1703202	1702636	1703178
Syncc9605_1877	NA	3735511	+	1706233	1707138	1706218	1707138
Syncc9605_1882	petF1	3735516	+	1709205	1709516	1709226	1709516
Syn_n061	NA	NA	+	NA	NA	1710859	1710969	RefSeq new non-redundant protein ref|WP_041435045.1|, exists also in Synechococcus WH8109, KORDI-52 , KORDI-100 and WH8103		ATGAGTGCCGTGGCCTTCACCACCCAAGACCTGCTCATCGCCTTCGGCAGCTTCGGCATGGCGCTTTTCGCCTTGAACCTTTACAAATTGACCAAGCCAGCTAACGGTTGA		MSAVAFTTQDLLIAFGSFGMALFALNLYKLTKPANG
Syn_n062	NA	NA	+	NA	NA	1712183	1712284	exists in Synechococcus WH8109, KORDI-49, KORDI-100, RS9916, WH8016, etc		ATGATTCCAGAACCCCACGAGCCCTTTGATATCAACCGGAAGGACGACTCGATCTTCCTGCTGGGTTCCATGTTCATTGTGATTTTCCTCTTCCTTCTTTAA		MIPEPHEPFDINRKDDSIFLLGSMFIVIFLFLL
Syn_n063	NA	NA	-	NA	NA	1729957	1730100	exists also in SynechococcusWH8109		TTGGTCGCTGAACGTTCTGAGCTCATCCACCTCATGCAGTACAGGAGAGGGGAGTACATCCTCAATCGACTGCAGGCGCAGATGGCGGTCAATAAATCTGTGAGCCTCACGTATCGAGGCGTTGCTTACGTGAAAAAGCTCTAG		LVAERSELIHLMQYRRGEYILNRLQAQMAVNKSVSLTYRGVAYVKKL
Syn_n064	NA	NA	+	NA	NA	1731300	1731467	exists also in SynechococcusWH8109, KORDI-49, KORDI-100, RS9916, etc.		ATGGAACTCACTTTCCTGGGCAACAAATATTCAAAGACAGAAGGAGTATCTGCGAGGCCCACAATTCAACTGAAATATATGGGGAAAAGCTATCGCGCTGAGCAAATCCAAGCTCTTCGCAATTCCGTTGCTCTGACCTACCGCGGCGTCTCTTACTCAAAAAACTGA		MELTFLGNKYSKTEGVSARPTIQLKYMGKSYRAEQIQALRNSVALTYRGVSYSKN
Syncc9605_1931	rluD	3736599	-	1752766	1753353	1752766	1753383
Syncc9605_1945	trx-2	3736613	+	1766025	1766399	1766076	1766399
Syncc9605_1955	NA	3735647	+	1773628	1774071	1773652	1774071
Syncc9605_2024	NA	3736377	+	1800643	1800957	1800709	1800957
Syncc9605_2010	NA	3736639	-	1830228	1830692	1830228	1830671
Syn_n067	NA	NA	+	NA	NA	1867685	1867882	RefSeq new non-redundant protein ref|WP_041435045.1|, conserved in Synechococcus		ATGTCTATTGATGCCCGATGCCAGGAAGAGCAATCAGCCGCTGATCGCATGTTCATGGACTTCAAATACACCCGCCCTGGCTCGAAAGAGCAGTTACAGGCCTTAGCCACTCTGAGCTTCCTAATAGGAATGTGGGCCGACTTCCTCACGGCCGAAGAGAAAAGAATGGATCAAGTTTTGGCCCTAGAAGGCCGCTGA		MSIDARCQEEQSAADRMFMDFKYTRPGSKEQLQALATLSFLIGMWADFLTAEEKRMDQVLALEGR
Syncc9605_2105	NA	3735710	-	1878153	1878380	1878153	1878380
Syn_n071	NA	NA	-	NA	NA	1931871	1932053	RefSeq new non-redundant protein ref|WP_041435123.1|, conserved in Synechococcus		ATGTATCTGCTGACCATTAAGGATGGTCTTGGCACCCGTCATATCGGTCCCTACGCGTCACCGAAGCACGCATCGGACGATCTTGATCGTGTGTTGGAAACCTGCTCTGAGCGAGCACGGTGGCAGATCCATGCACTTGAAACCCCGGATCGTTCGCTCGAATTGCAGCCGGTTGCCTCC		MYLLTIKDGLGTRHIGPYASPKHASDDLDRVLETCSERARWQIHALETPDRSLELQPVAS
Syn_n073	NA	NA	+	NA	NA	1933514	1933660	exists also in SynechococcusWH8109		ATGACTGACCGCACCCTCAGCATTTCCAACGCACTGCGCGAAGCGCAGCTGCAGCGCCTGGAAGCCTCCCTGGCCGCTAAGGCGGCATCCAAGCCTCATGCCACAACACAGCCAGCCAAAGACAAGGACGCAGAAGCACGCGACTGA		MTDRTLSISNALREAQLQRLEASLAAKAASKPHATTQPAKDKDAEARD
Syn_n074	NA	NA	+	NA	NA	1935517	1935699	RefSeq new non-redundant protein ref|WP_041435129.1|, also found in SynechococcusWH8109, BL107, KORDI-52, CC9902, etc.		ATGTCTCTCGTGAACCGTCATCCGAACATTGCCTTCTTCGGTGGCACCGTGATCATCGCGATCATGGTCATGACTGCTTTCGCCAACGTCGCTAACGCTTGCCATCACAACGCCGAGACAGCTGAGCAAACTTCAACAGAGGCTCCTCGGAAGGCTGACGAAAAGACTGAAGTCGAGGCTTGA		MSLVNRHPNIAFFGGTVIIAIMVMTAFANVANACHHNAETAEQTSTEAPRKADEKTEVEA
Syncc9605_2131	truB	3735632	+	1952132	1953097	1952204	1953079
Syncc9605_2132	NA	3735633	+	1953066	1953875	1953132	1953875
Syncc9605_2146	psbV	3737209	+	1965904	1966464	1965952	1966464
Syncc9605_2195	NA	3735407	-	2007588	2008790	2007588	2008757
Syncc9605_2287	cpcG-2	3736229	+	2094608	2095396	2094626	2095396
Syncc9605_2294	NA	3737765	+	2100474	2100974	2100603	2100974
Syncc9605_2305	NA	3737776	-	2112558	2113259	2112558	2113199
Syncc9605_2324	xseA	3736480	+	2132446	2133645	2132482	2133645
Syn_n076	NA	NA	-	NA	NA	2179839	2179994	RefSeq new non-redundant protein ref|WP_041435226.1|, also found in SynechococcusWH8109, KORDI-52, KORDI-49, KORDI-100, etc.		GTTAAGGATGCAGTGGCGTGGAGAGGTGAACGCTTCCTTCGGGGGGTGGTCACAGTTCCGAAGGCGTTGCCGGCATTCACAATCCTTCAGGAGGAGGTGTCCATGATTTCCAGTTGTTTGACCCAGGGTCTGCTGATCGCGGAGAACGCCGGCTGA		VKDAVAWRGERFLRGVVTVPKALPAFTILQEEVSMISSCLTQGLLIAENAG
Syncc9605_2376	NA	3736540	+	2190202	2190534	2190271	2190534
Syn_n077	NA	NA	+	NA	NA	2196943	2197227			GTGACGCTGTCGGCCTCCAGCAGAGCCAGATCCAAACCTGAAGCCAGATCGCCTAGGCCACTGCCCCGGGGAACGACGGCCCGCTGGAACCCCAGCCGGGCCGCTTCCTGGATCCGAAGCTCCAGCTGCCCCACAGGGCGCAACTGCCCACCCAAACCAAGCTCGCCGATCAACACCGTGCCCGCAGGCAGAGTGAGATCCCTGAAGCTGGCCACCACTGCTGCCGCCACCCCCAGATCCGCCGCAGGTTCCTCCACCTCCAGGCCACCGGCGACGGCGAGGTAG		VTLSASSRARSKPEARSPRPLPRGTTARWNPSRAASWIRSSSCPTGRNCPPKPSSPINTVPAGRVRSLKLATTAAATPRSAAGSSTSRPPATAR
Syncc9605_2384	NA	3736625	+	2198346	2199125	2198379	2199125
Syncc9605_2396	ndhM	3736637	+	2208615	2209013	2208666	2209013
Syncc9605_2594	gcvT	3735304	+	2404838	2405965	2404862	2405965
Syncc9605_2607	NA	3737496	+	2422019	2423311	2422061	2423311
Syncc9605_2612	NA	3737501	+	2426508	2427128	2426517	2427128
Syncc9605_2662	NA	3737395	+	2471330	2472583	2471342	2472583
Syncc9605_2676	NA	3736312	+	2490053	2490565	2490089	2490565
Syn_n083	NA	NA	+	NA	NA	2491061	2491186	overlapping with gene gb|ABB36403.1|, also found in Synechococcus WH8109, KORDI-52		ATGGATTCGAAACGCGACCAACCTCAGCCAACCGAACCTGTTCGGAACGAGCGTCATGGCGACGCTGAAGTGATTCGGTTGCTGAAACAGAGAATTTCCGAGCTCGAAGGCGAGATCGAGGCCTAG		MDSKRDQPQPTEPVRNERHGDAEVIRLLKQRISELEGEIEA

## Sheet: Table_S4
RefSeq_ID	Gene_ID	Feature Type	Gene Name	Locus_tag	TSS_ID	Start	Strand	TSS-Count	mdRNA_FV_cov	RNA_FV_cov	mdRNA_RV_cov	RNA_RV_cov	Product	Sum_cov	Sum_RNAseq	Link	Replicon
NC_012643.1	GeneID:7804320	rRNA	rrs_1.1	MicpuN_mit8	nTSS+5052@MT	5052	+	15331.5	15481	17306.5	846.5	254	small subunit ribosomal RNA	33888	17560.5	Link to NCBI	MT
NC_012643.1	GeneID:7804356	rRNA	rrs_2.2	MicpuN_mit44	nTSS-31254@MT	30401	-	15331.5	15481	17306.5	846.5	254	small subunit ribosomal RNA	33888	17560.5	Link to NCBI	MT
NC_013040.1	GeneID:8242377	mRNA	RBCS.1	MICPUN_104787	gTSS+1721624@3	1721624	+	3644	3836.5	3433	3018	3171.5	ribulose bisphosphate carboxylase small chain 1, chloroplast	13459	6604.5	Link to NCBI	3
NC_013050.1	GeneID:8248533	mRNA	MICPUN_109412	MICPUN_109412	gTSS-874180@13	873242	-	3334	1940	88	3318	142	predicted protein	5488	230	Link to NCBI	13
NC_012643.1	GeneID:7804323	rRNA	rrl_1	MicpuN_mit11	nTSS+6907@MT	6907	+	2379	2311	370	290.5	6	large subunit ribosomal RNA	2977.5	376	Link to NCBI	MT
NC_012643.1	GeneID:7804353	rRNA	rrl_2	MicpuN_mit41	nTSS-29399@MT	26961	-	2379	2311	370	290.5	6	large subunit ribosomal RNA	2977.5	376	Link to NCBI	MT
NC_012643.1	GeneID:7804372	CDS	atp9	MicpuN_mit60	gTSS-38788@MT	38526	-	1173	956	351	1272	593	ATPase subunit 9	3172	944	Link to NCBI	MT
NC_013044.1	GeneID:8245194	mRNA	MICPUN_108589	MICPUN_108589	gTSS+542050@7	542050	+	848	828	36	849	37	mitochondrial carrier family	1750	73	Link to NCBI	7
NC_013047.1	GeneID:8246869	mRNA	PSAK	MICPUN_62137	gTSS-1004690@10	1003644	-	842	849	36	857	53	photosystem I subunit X, chloroplast precursor	1795	89	Link to NCBI	10
NC_012575.1	GI:226968663	CDS	atpI	YP_002808623	gTSS-27316@Pltd	26578	-	754	754	204	31	22	ATP synthase CF0 A subunit	1011	226	Link to NCBI	Pltd
NC_012575.1	GI:226968646	CDS	Photosystem-II_D1	YP_002808606	gTSS+10062@Pltd	10062	+	727	1442	3104.5	173658	2753	photosystem II protein D1	180958	5857.5	Link to NCBI	Pltd
NC_012575.1	GI:226968677	CDS	Photosystem-II_D1	YP_002808637	gTSS-37081@Pltd	35955	-	727	1454	3104.5	173220	2757	photosystem II protein D1	180535	5861.5	Link to NCBI	Pltd
NC_013043.1	GeneID:8244031	mRNA	LHCP2.2	MICPUN_96389	gTSS-93978@6	92836	-	645	652.5	209.8	625.96	446.52	prasinophyte specific chlorophyll a/b-binding protein, chloroplast precursor	1934.78	656.32	Link to NCBI	6
NC_013048.1	GeneID:8247591	mRNA	MICPUN_95416	MICPUN_95416	gTSS+340621@11	340621	+	625	626	48	676	44	predicted protein	1394	92	Link to NCBI	11
NC_013052.1	GeneID:8249286	mRNA	PSBQ	MICPUN_106554	gTSS-281681@15	280501	-	560	617	108	596	122	oxygen-evolving enhancer protein 3, chloroplast precursor	1443	230	Link to NCBI	15
NC_013044.1	GeneID:8245300	mRNA	MICPUN_104895	MICPUN_104895	gTSS+968794@7	968794	+	527	545.62	147.83	506.46	318.56	prasinophyte specific chlorophyll a/b-binding protein, chloroplast precursor	1518.47	466.39	Link to NCBI	7
NC_013044.1	GeneID:8244954	mRNA	LHCP2.1	MICPUN_104889	gTSS-968276@7	966994	-	465	485.37	389.8	505.21	342.02	prasinophyte specific chlorophyll a/b-binding protein, chloroplast precuror	1722.4	731.82	Link to NCBI	7
NC_013039.1	GeneID:8241305	mRNA	LHCP2.5	MICPUN_113644	gTSS+1016842@2	1016842	+	414	430.75	221.17	1553.85	1066.38	prasinophyte specific chlorophyll a/b-binding protein, chloroplast precursor	3272.15	1287.55	Link to NCBI	2
NC_013041.1	GeneID:8242863	mRNA	MICPUN_90425	MICPUN_90425	gTSS-22204@4	20948	-	387	388	35	434	38	predicted protein	895	73	Link to NCBI	4
NC_013039.1	GeneID:8241022	mRNA	MICPUN_107645	MICPUN_107645	gTSS+1860439@2	1860439	+	361	315	14	374	17	predicted protein	720	31	Link to NCBI	2
NC_013039.1	GeneID:8240826	mRNA	LHCP2.6	MICPUN_56050	gTSS+1018156@2	1018156	+	352	361.45	159.22	145.29	217.71	prasinophyte specific chlorophyll a/b-binding protein, chloroplast precursor	883.67	376.93	Link to NCBI	2
NC_013043.1	GeneID:8244055	mRNA	MICPUN_82663	MICPUN_82663	gTSS-195278@6	194419	-	330	343	18	319	17	predicted protein	697	35	Link to NCBI	6
NC_013043.1	GeneID:8244380	mRNA	LHCP2.3	MICPUN_104840	gTSS+94460@6	94460	+	318	338.83	227.63	995.21	599.94	prasinophyte specific chlorophyll a/b-binding protein	2161.61	827.57	Link to NCBI	6
NC_013045.1	None	rRNA	SSU_rRNA_eukarya	chr8_gene4	nTSS+878816@8	878816	+	303	440.29	961.89	321.22	954.77	SSU_rRNA_eukarya	2678.17	1916.66	NA	8
NC_013045.1	None	rRNA	SSU_rRNA_eukarya	chr8_gene5	nTSS+893998@8	893998	+	303	440.29	949.84	204.8	401.52	SSU_rRNA_eukarya	1996.45	1351.36	NA	8
NC_013045.1	None	rRNA	5_8S_rRNA	chr8_gene22	nTSS+881260@8	881260	+	301	302.5	43.94	188.15	25.02	5_8S_rRNA	559.61	68.96	NA	8
NC_013044.1	GeneID:8245060	mRNA	MICPUN_76945	MICPUN_76945	gTSS-1375765@7	1374925	-	295	303	2	312	2	predicted protein	619	4	Link to NCBI	7
NC_013050.1	GeneID:8248472	mRNA	LHCB5	MICPUN_95759	gTSS+643866@13	643866	+	275	271	75	128	59	chlorophyll a/b-binding protein CP26, chloroplast precursor	533	134	Link to NCBI	13
NC_013052.1	GeneID:8249335	mRNA	MICPUN_50798	MICPUN_50798	gTSS+500282@15	500282	+	266	266	2	263	2	predicted protein	533	4	Link to NCBI	15
NC_013047.1	GeneID:8247053	mRNA	PSBR	MICPUN_61954	gTSS+630297@10	630297	+	262	262	99	269	139	photosystem II PsbR protein, chloroplast precursor	769	238	Link to NCBI	10
NC_012575.1	GI:226968682	CDS	tufA	YP_002808642	gTSS-54616@Pltd	53346	-	254	264	20	214	24	elongation factor Tu	522	44	Link to NCBI	Pltd
NC_013039.1	GeneID:8241304	mRNA	LHCP2.7	MICPUN_104750	gTSS-1016541@2	1015533	-	249	335.25	189.2	110.79	161.21	prasinophyte specific chlorophyll a/b-binding protein	796.45	350.41	Link to NCBI	2
NC_013052.1	GeneID:8249401	mRNA	LHCB4	MICPUN_92498	gTSS+58774@15	58774	+	236	236	36	246	37	chlorophyll a/b-binding protein CP29, chloroplast precursor	555	73	Link to NCBI	15
NC_013041.1	GeneID:8242821	mRNA	MICPUN_108173	MICPUN_108173	gTSS-1451334@4	1449860	-	234	218	50	279	49	predicted protein	596	99	Link to NCBI	4
NC_013043.1	GeneID:8244365	mRNA	MICPUN_108364	MICPUN_108364	gTSS+39245@6	39245	+	232	234	20	245	20	predicted protein	519	40	Link to NCBI	6
NC_013048.1	GeneID:8247287	mRNA	MICPUN_62406	MICPUN_62406	gTSS+364641@11	364641	+	224	244	39	239	35	predicted protein	557	74	Link to NCBI	11
NC_013041.1	GeneID:8242688	mRNA	MICPUN_81107	MICPUN_81107	gTSS-858014@4	857642	-	195.5	191	100.66	311.48	108.47	histone H2B	711.61	209.13	Link to NCBI	4
NC_013048.1	GeneID:8247703	mRNA	MICPUN_106274	MICPUN_106274	gTSS+768137@11	768137	+	193	195	1	192	2	predicted protein	390	3	Link to NCBI	11
NC_013039.1	GeneID:8240660	mRNA	MICPUN_56387	MICPUN_56387	gTSS+378576@2	378576	+	192	192	27	187	27	predicted protein	433	54	Link to NCBI	2
NC_013041.1	GeneID:8243228	mRNA	MICPUN_94088	MICPUN_94088	gTSS+1453550@4	1453550	+	192	189	6	256	6	predicted protein	457	12	Link to NCBI	4
NC_013041.1	GeneID:8243125	mRNA	MICPUN_81184	MICPUN_81184	gTSS+1067935@4	1067935	+	187	134	7	204	8	ribosomal protein	353	15	Link to NCBI	4
NC_013048.1	GeneID:8247445	mRNA	MICPUN_62709	MICPUN_62709	gTSS+917602@11	917602	+	187	184	39	172.16	42.5	predicted protein	437.66	81.5	Link to NCBI	11
NC_013052.1	GeneID:8249283	mRNA	MICPUN_109558	MICPUN_109558	gTSS-268747@15	267969	-	184	184	2	197	5	predicted protein	388	7	Link to NCBI	15
NC_013044.1	GeneID:8245010	mRNA	PETE	MICPUN_60322	gTSS-1200934@7	1199789	-	181	174	87	181	84	plastocyanin, chloroplast precursor	526	171	Link to NCBI	7
NC_012575.1	GI:226968645	CDS	psbC	YP_002808605	gTSS+2870@Pltd	2870	+	176	337	559	414	1452	photosystem II 44 kDa protein	2762	2011	Link to NCBI	Pltd
NC_013041.1	GeneID:8242960	mRNA	MICPUN_105413	MICPUN_105413	gTSS+408690@4	408690	+	172	172	33	167	37	predicted protein	409	70	Link to NCBI	4
NC_013040.1	GeneID:8241607	mRNA	MICPUN_56741	MICPUN_56741	gTSS+322587@3	322587	+	171	177	5	179	4	myb family transcription factor	365	9	Link to NCBI	3
NC_013049.1	GeneID:8248130	mRNA	MICPUN_86780	MICPUN_86780	gTSS+372785@12	372785	+	158.16	176.16	72.73	254.64	116.55	histone H3	620.08	189.28	Link to NCBI	12
NC_013043.1	GeneID:8244351	mRNA	MICPUN_82590	MICPUN_82590	gTSS+1413635@6	1413635	+	158	159.5	15.25	242.56	12	predicted protein	429.31	27.25	Link to NCBI	6
NC_013039.1	GeneID:8241260	mRNA	MICPUN_104756	MICPUN_104756	gTSS+825336@2	825336	+	151	151	10	150	7	predicted protein	318	17	Link to NCBI	2
NC_013042.1	GeneID:8243519	mRNA	MICPUN_58772	MICPUN_58772	gTSS-1043526@5	1043092	-	149	174.5	116.56	132.92	64.99	histone H3	488.97	181.55	Link to NCBI	5
NC_013038.1	None	ncRNA	U1	chr1_gene3	nTSS+1484115@1	1484115	+	144	137	1	120	1	U1	259	2	NA	1
NC_013050.1	GeneID:8248585	mRNA	MICPUN_112653	MICPUN_112653	gTSS+130296@13	130296	+	144	122	104	157	89	mitochondrial elongation factor	472	193	Link to NCBI	13
NC_013039.1	GeneID:8241118	mRNA	MICPUN_90125	MICPUN_90125	gTSS+305995@2	305995	+	134	140	2	137	3	predicted protein	282	5	Link to NCBI	2
NC_013045.1	GeneID:8245691	mRNA	MICPUN_108826	MICPUN_108826	gTSS-1202143@8	1201087	-	133	137	2	139	0	predicted protein	278	2	Link to NCBI	8
NC_013041.1	GeneID:8242955	mRNA	LIL	MICPUN_93933	gTSS-392573@4	390912	-	127	136	41	131	37	light induced like protein	345	78	Link to NCBI	4
NC_013045.1	None	rRNA	5_8S_rRNA	chr8_gene23	nTSS+896442@8	896442	+	124	125.5	33.32	134.1	17.9	5_8S_rRNA	310.82	51.22	NA	8
NC_013045.1	None	rRNA	SSU_rRNA_eukarya	chr8_gene4	nTSS+879376@8	879376	+	123.33	133.31	194.61	4.65	18.94	SSU_rRNA_eukarya	351.51	213.55	NA	8
NC_013045.1	None	rRNA	SSU_rRNA_eukarya	chr8_gene5	nTSS+894558@8	894558	+	123.33	133.31	188.58	4.65	18.94	SSU_rRNA_eukarya	345.48	207.52	NA	8
NC_013045.1	None	rRNA	SSU_rRNA_eukarya	chr8_gene6	nTSS+921227@8	921227	+	123.33	133.31	182.64	4.65	18.94	SSU_rRNA_eukarya	339.54	201.58	NA	8
NC_013038.1	None	ncRNA	U4	chr1_gene4	nTSS+1041938@1	1041938	+	122	120	0	84	0	U4	204	0	NA	1
NC_013048.1	GeneID:8247576	mRNA	MICPUN_98038	MICPUN_98038	gTSS+280075@11	280075	+	120	112	7	121	2	predicted protein	242	9	Link to NCBI	11
NC_013041.1	GeneID:8242724	mRNA	MICPUN_81357	MICPUN_81357	gTSS-1028290@4	1026450	-	118	118	12	118	17	predicted protein	265	29	Link to NCBI	4
NC_013039.1	GeneID:8241222	mRNA	RPL37E	MICPUN_93506	gTSS+680678@2	680678	+	116	108	2	115	1	ribosomal protein L37e	226	3	Link to NCBI	2
NC_013046.1	GeneID:8245999	mRNA	MICPUN_107054	MICPUN_107054	gTSS-29277@9	28229	-	115	115	12	121	12	predicted protein	260	24	Link to NCBI	9
NC_013048.1	GeneID:8247382	mRNA	MICPUN_95475	MICPUN_95475	gTSS-694411@11	691972	-	112	107	14	122	9	predicted protein	252	23	Link to NCBI	11
NC_013045.1	GeneID:8245743	mRNA	MICPUN_96518	MICPUN_96518	gTSS+165287@8	165287	+	110	125	7	125	7	nad-dependent malate dehydrogenase	264	14	Link to NCBI	8
NC_013049.1	GeneID:8248061	mRNA	MICPUN_52633	MICPUN_52633	gTSS-31607@12	30799	-	107	93	15	105	18	predicted protein	231	33	Link to NCBI	12
NC_013048.1	GeneID:8247236	mRNA	MICPUN_86588	MICPUN_86588	gTSS+154092@11	154092	+	106	104	4	115	5	predicted protein	228	9	Link to NCBI	11
NC_013045.1	GeneID:8245616	mRNA	MICPUN_105962	MICPUN_105962	gTSS-912143@8	909771	-	106	114	129.5	115	138	predicted protein	496.5	267.5	Link to NCBI	8
NC_013050.1	GeneID:8248767	mRNA	MICPUN_109415	MICPUN_109415	gTSS+897756@13	897756	+	103	103	63	118	80	predicted protein	364	143	Link to NCBI	13
NC_013039.1	GeneID:8240815	mRNA	MICPUN_56076	MICPUN_56076	gTSS-973441@2	971467	-	102	102	2	92	7	hypothetical protein	203	9	Link to NCBI	2
NC_013038.1	GeneID:8250287	mRNA	MICPUN_89851	MICPUN_89851	gTSS-1892541@1	1890807	-	101	88	9	158	14	ribosomal protein L3	269	23	Link to NCBI	1
NC_013047.1	GeneID:8247162	mRNA	PETF3	MICPUN_96644	gTSS+1060895@10	1060895	+	99	104	177	113	198	ferredoxin, chloroplast precursor	592	375	Link to NCBI	10
NC_013044.1	GeneID:8244921	mRNA	MICPUN_108622	MICPUN_108622	gTSS-818825@7	818010	-	99	110	39.16	132.48	53.47	histone H2B	335.11	92.63	Link to NCBI	7
NC_013046.1	GeneID:8246139	mRNA	MICPUN_61311	MICPUN_61311	gTSS-581946@9	581113	-	96	98	4	95	4	predicted protein	201	8	Link to NCBI	9
NC_013045.1	None	rRNA	LSU_rRNA_eukarya	chr8_gene1	nTSS+923527@8	923527	+	95	96.67	30.31	22.1	12.61	LSU_rRNA_eukarya	161.69	42.92	NA	8
NC_013045.1	None	rRNA	LSU_rRNA_eukarya	chr8_gene2	nTSS+881676@8	881676	+	95	96.67	44.98	22.43	12.61	LSU_rRNA_eukarya	176.69	57.59	NA	8
NC_013045.1	None	rRNA	LSU_rRNA_eukarya	chr8_gene3	nTSS+896858@8	896858	+	95	96.67	37.65	22.26	12.61	LSU_rRNA_eukarya	169.19	50.26	NA	8
NC_013039.1	GeneID:8241403	mRNA	MICPUN_106749	MICPUN_106749	gTSS+1384699@2	1384699	+	94	92	75	106	60	predicted protein	333	135	Link to NCBI	2
NC_013048.1	GeneID:8247738	mRNA	MICPUN_109200	MICPUN_109200	gTSS+916064@11	916064	+	90	121	62	126.84	59.5	predicted protein	369.34	121.5	Link to NCBI	11
NC_013050.1	GeneID:8248604	mRNA	MICPUN_95694	MICPUN_95694	gTSS+208606@13	208606	+	90	68	21	110	20	predicted protein	219	41	Link to NCBI	13
NC_013048.1	GeneID:8247648	mRNA	MICPUN_62513	MICPUN_62513	gTSS+544693@11	544693	+	89	89	3	92	2	predicted protein	186	5	Link to NCBI	11
NC_013044.1	GeneID:8245204	mRNA	MICPUN_108596	MICPUN_108596	gTSS+589566@7	589566	+	86	81	21	85	24	predicted protein	211	45	Link to NCBI	7
NC_013044.1	GeneID:8245353	mRNA	MICPUN_113316	MICPUN_113316	gTSS+1169654@7	1169654	+	84	79	23	84	23	predicted protein	209	46	Link to NCBI	7
NC_013042.1	GeneID:8243908	mRNA	MICPUN_90851	MICPUN_90851	gTSS+1100000@5	1100000	+	77	86	27	84	26	predicted protein	223	53	Link to NCBI	5
NC_013047.1	None	ncRNA	SNORD14	chr10_gene6	nTSS-378382@10	378247	-	75	74	2	45	1	SNORD14	122	3	NA	10
NC_013039.1	GeneID:8240622	mRNA	MICPUN_107822	MICPUN_107822	gTSS+200872@2	200872	+	72	72	0	72	0	predicted protein	144	0	Link to NCBI	2
NC_013044.1	GeneID:8244994	mRNA	MICPUN_108678	MICPUN_108678	gTSS-1151195@7	1150296	-	72	66	31	73	34	predicted protein	204	65	Link to NCBI	7
NC_013043.1	GeneID:8244493	mRNA	TEF1.1	MICPUN_91047	gTSS+522798@6	522798	+	71	92.5	66.5	63	65.16	translation elongation factor EF-1alpha/Tu	287.16	131.66	Link to NCBI	6
NC_013048.1	GeneID:8247659	mRNA	MICPUN_95460	MICPUN_95460	gTSS+590884@11	590884	+	71	71	22	98	17	predicted protein	208	39	Link to NCBI	11
NC_013042.1	GeneID:8243891	mRNA	MICPUN_81444	MICPUN_81444	gTSS+1043761@5	1043761	+	69.5	96.5	50.5	124.24	25.33	predicted protein	296.57	75.83	Link to NCBI	5
NC_013039.1	GeneID:8241434	mRNA	MICPUN_53957	MICPUN_53957	gTSS+1504277@2	1504277	+	69	73	10	75	17	predicted protein	175	27	Link to NCBI	2
NC_013040.1	GeneID:8241654	mRNA	MICPUN_113551	MICPUN_113551	gTSS-527625@3	525627	-	69	81	42	78	46	calcineurin-like phosphoesterase	247	88	Link to NCBI	3
NC_013049.1	GeneID:8248259	mRNA	MICPUN_62922	MICPUN_62922	gTSS+897456@12	897456	+	68	46	22	64	32	thioredoxin-like protein	164	54	Link to NCBI	12
NC_013042.1	GeneID:8243607	mRNA	MICPUN_94345	MICPUN_94345	gTSS-1411249@5	1410367	-	68	68	1	64	1	predicted protein	134	2	Link to NCBI	5
NC_013041.1	GeneID:8243170	mRNA	MICPUN_106868	MICPUN_106868	gTSS+1238356@4	1238356	+	67	73	3	247	3	ribosomal l9-like protein	326	6	Link to NCBI	4
NC_013045.1	GeneID:8245519	mRNA	MICPUN_60632	MICPUN_60632	gTSS-457105@8	455219	-	67	109.73	38.5	97.98	45.87	ubiquitin	292.08	84.37	Link to NCBI	8
NC_013042.1	GeneID:8243610	mRNA	MICPUN_97460	MICPUN_97460	gTSS+1419631@5	1419631	+	66	66	9	66	10	deoxyuridine 5'-triphosphate nucleotidohydrolase	151	19	Link to NCBI	5
NC_013052.1	GeneID:8249317	mRNA	MICPUN_96004	MICPUN_96004	gTSS-424790@15	423184	-	65	72	15	72	16	predicted protein	175	31	Link to NCBI	15
NC_013039.1	GeneID:8240999	mRNA	MICPUN_55695	MICPUN_55695	gTSS-1768358@2	1767654	-	64	64	1	64	2	heat shock transcription factor	131	3	Link to NCBI	2
NC_013049.1	GeneID:8247844	mRNA	PSBW2	MICPUN_106364	gTSS-180659@12	179561	-	64	64	13	60	14	photosystem II 13kD protein, chloroplast precursor	151	27	Link to NCBI	12
NC_013046.1	GeneID:8246174	mRNA	MICPUN_108906	MICPUN_108906	gTSS+707393@9	707393	+	63	73	6	64	6	predicted protein	149	12	Link to NCBI	9
NC_013048.1	GeneID:8247666	mRNA	FOLR	MICPUN_106264	gTSS+624309@11	624309	+	63	63	8	63	6	predicted protein	140	14	Link to NCBI	11
NC_013045.1	None	rRNA	5_8S_rRNA	chr8_gene24	nTSS+923111@8	923111	+	62	62	12.75	44.74	5.02	5_8S_rRNA	124.51	17.77	NA	8
NC_013040.1	GeneID:8241570	mRNA	PGK_1	MICPUN_104767	gTSS-207460@3	205532	-	61	67	213	83	242	phosphoglycerate kinase	605	455	Link to NCBI	3
NC_013039.1	GeneID:8240635	mRNA	MICPUN_56442	MICPUN_56442	gTSS-257169@2	256231	-	60	60	0	71	0	predicted protein	131	0	Link to NCBI	2
NC_013039.1	GeneID:8240639	mRNA	MICPUN_107814	MICPUN_107814	gTSS-269420@2	268255	-	60	61	55	67	63	predicted protein	246	118	Link to NCBI	2
NC_013048.1	None	ncRNA	snoR117	chr11_gene6	nTSS-952255@11	951899	-	59	59	0	39	0	snoR117	98	0	NA	11
NC_013045.1	GeneID:8245772	mRNA	PSBX	MICPUN_108740	gTSS+293498@8	293498	+	57	58	17	57	21	photosystem II reaction center X	153	38	Link to NCBI	8
NC_013045.1	GeneID:8245530	mRNA	PRK	MICPUN_104911	gTSS-495102@8	493225	-	57	80	92	96	91	phosphoribulokinase chloroplast precursor	359	183	Link to NCBI	8
NC_013040.1	GeneID:8241582	mRNA	RPE	MICPUN_104768	gTSS-245507@3	244266	-	56	59	25	57	29	ribulose-phosphate 3-epimerase	170	54	Link to NCBI	3
NC_013043.1	GeneID:8244394	mRNA	ZEP1	MICPUN_82567	gTSS+156812@6	156812	+	55	55	14	21	12	zeaxanthin epoxidase	102	26	Link to NCBI	6
NC_013044.1	GeneID:8245120	mRNA	GAPA	MICPUN_104876	gTSS+235026@7	235026	+	55	91	130	190	191	glyceraldehyde-3-phosphate dehydrogenase a chloroplast precursor	602	321	Link to NCBI	7
NC_013048.1	GeneID:8247704	mRNA	MICPUN_109180	MICPUN_109180	gTSS+773158@11	773158	+	55	55	4	54	5	predicted protein	118	9	Link to NCBI	11
NC_013048.1	GeneID:8247283	mRNA	MICPUN_62400	MICPUN_62400	gTSS-355506@11	354885	-	54	54	0	52	0	predicted protein	106	0	Link to NCBI	11
NC_013052.1	GeneID:8249311	mRNA	MICPUN_88760	MICPUN_88760	gTSS-397414@15	395973	-	54	54	1	53	3	predicted protein	111	4	Link to NCBI	15
NC_013051.1	GeneID:8249124	mRNA	MICPUN_64117	MICPUN_64117	gTSS+482402@14	482402	+	53	57	73	65	83	adenosylhomocysteinase	278	156	Link to NCBI	14
NC_013051.1	GeneID:8248963	mRNA	MICPUN_109504	MICPUN_109504	gTSS+685557@14	685557	+	53	53	11	53	9	predicted protein	126	20	Link to NCBI	14
NC_013041.1	GeneID:8243251	mRNA	MICPUN_108185	MICPUN_108185	gTSS-1544872@4	1542441	-	53	53	14	46	11	predicted protein	124	25	Link to NCBI	4
NC_013044.1	GeneID:8245135	mRNA	MICPUN_91199	MICPUN_91199	gTSS+315586@7	315586	+	51	45	6	58	6	predicted protein	115	12	Link to NCBI	7
NC_013046.1	GeneID:8246113	mRNA	MICPUN_91602	MICPUN_91602	gTSS+454481@9	454481	+	50	50	4	58	4	predicted protein	116	8	Link to NCBI	9
NC_013042.1	GeneID:8243953	mRNA	HSP70H	MICPUN_104823	gTSS-1292592@5	1289915	-	49	52	45.5	60	62	heat shock 70 kDa protein	219.5	107.5	Link to NCBI	5
NC_013046.1	GeneID:8246109	mRNA	BTF3	MICPUN_107422	gTSS+439770@9	439770	+	48	48	1	50	2	predicted protein	101	3	Link to NCBI	9
NC_013047.1	GeneID:8246697	mRNA	MICPUN_108994	MICPUN_108994	gTSS-280866@10	279879	-	48	65	9	65	13	predicted protein	152	22	Link to NCBI	10
NC_013041.1	GeneID:8242897	mRNA	HEMF	MICPUN_104790	gTSS+172855@4	172855	+	47	64	67	62	58	coproporphyrinogen III oxidase chloroplast precursor	251	125	Link to NCBI	4
NC_013042.1	GeneID:8243271	mRNA	MICPUN_58283	MICPUN_58283	gTSS-27649@5	25967	-	47	28	9	47	12	hypothetical protein	96	21	Link to NCBI	5
NC_013043.1	GeneID:8244544	mRNA	MICPUN_101042	MICPUN_101042	gTSS-748017@6	746236	-	47	52	8	51	13	predicted protein	124	21	Link to NCBI	6
NC_013044.1	GeneID:8244920	mRNA	MICPUN_91267	MICPUN_91267	gTSS-815463@7	814380	-	46	46	6	58	8	predicted protein	118	14	Link to NCBI	7
NC_013043.1	GeneID:8244008	mRNA	MICPUN_59003	MICPUN_59003	gTSS+9855@6	9855	+	45	38	12	44	9	carbohydrate-binding module family 20 protein	103	21	Link to NCBI	6
NC_013052.1	GeneID:8249459	mRNA	MICPUN_95995	MICPUN_95995	gTSS+284538@15	284538	+	45	52	3	60	5	predicted protein	120	8	Link to NCBI	15
NC_013042.1	GeneID:8243274	mRNA	MICPUN_58289	MICPUN_58289	gTSS-43380@5	39340	-	45	45	12	42	9	adenosylmethionine/pyridoxal dependant decarboxylase fusion protein	108	21	Link to NCBI	5
NC_013052.1	GeneID:8249281	mRNA	MICPUN_95986	MICPUN_95986	gTSS-259913@15	259037	-	45	45	2	46	1	predicted protein	94	3	Link to NCBI	15
NC_013052.1	GeneID:8249274	mRNA	MICPUN_64413	MICPUN_64413	gTSS+237797@15	237797	+	43	47	14	50	19	predicted protein	130	33	Link to NCBI	15
NC_013038.1	GeneID:8250098	mRNA	HMBS	MICPUN_78011	gTSS-865524@1	864141	-	43	43	21	51	18	hydroxymethylbilane synthase	133	39	Link to NCBI	1
NC_013040.1	GeneID:8241721	mRNA	MICPUN_90249	MICPUN_90249	gTSS-759620@3	758643	-	43	45	5	63	6	predicted protein	119	11	Link to NCBI	3
NC_013042.1	GeneID:8243647	mRNA	MICPUN_108200	MICPUN_108200	gTSS+55015@5	55015	+	42	54	51	53	48	predicted protein	206	99	Link to NCBI	5
NC_013041.1	GeneID:8243067	mRNA	MICPUN_81242	MICPUN_81242	gTSS+858308@4	858308	+	41	41	100	55.49	76.15	histone H2A	272.64	176.15	Link to NCBI	4
NC_013046.1	GeneID:8246153	mRNA	MICPUN_91628	MICPUN_91628	gTSS-630938@9	628638	-	41	62	81	61	101	predicted protein	305	182	Link to NCBI	9
NC_013047.1	GeneID:8246777	mRNA	MICPUN_109032	MICPUN_109032	gTSS-615651@10	614461	-	40	37	2	43	1	predicted protein	83	3	Link to NCBI	10
NC_013042.1	GeneID:8243506	mRNA	CDC20	MICPUN_97422	gTSS-991146@5	989268	-	39	39	5	39	2	anaphase promoting complex protein	85	7	Link to NCBI	5
NC_013040.1	GeneID:8241532	mRNA	MICPUN_56599	MICPUN_56599	gTSS-48703@3	47775	-	38	36	2	36	3	predicted protein	77	5	Link to NCBI	3
NC_013046.1	GeneID:8246335	mRNA	MICPUN_61082	MICPUN_61082	gTSS-134435@9	133512	-	38	41	17	44	18	predicted protein	120	35	Link to NCBI	9
NC_013050.1	GeneID:8248784	mRNA	MICPUN_106464	MICPUN_106464	gTSS-966131@13	964913	-	38	38	18	37	14	predicted protein	107	32	Link to NCBI	13
NC_013047.1	GeneID:8247133	mRNA	MICPUN_102818	MICPUN_102818	gTSS+942870@10	942870	+	37	36	2	35	2	predicted protein	75	4	Link to NCBI	10
NC_013040.1	GeneID:8242178	mRNA	MICPUN_93705	MICPUN_93705	gTSS-910320@3	909181	-	37	44	0	52	0	predicted protein	96	0	Link to NCBI	3
NC_013044.1	GeneID:8244957	mRNA	MICPUN_94750	MICPUN_94750	gTSS+975581@7	975581	+	36	27	1	40	2	nascent polypeptide-associated complex subunit alpha-like protein	70	3	Link to NCBI	7
NC_013038.1	GeneID:8250050	mRNA	Nii	MICPUN_113259	gTSS-494501@1	490890	-	36	67	14	47	14	nadh-nitrite reductase	142	28	Link to NCBI	1
NC_013046.1	GeneID:8246517	mRNA	PSAD	MICPUN_84657	gTSS-798235@9	796847	-	36	36	30	36	18	photosystem I subunit II, chloroplast precursor	120	48	Link to NCBI	9
NC_013038.1	GeneID:8250352	mRNA	MICPUN_54830	MICPUN_54830	gTSS+126950@1	126950	+	35	39	2	34	6	adenylyl-sulfate kinase chloroplast precursor	81	8	Link to NCBI	1
NC_013049.1	GeneID:8247847	mRNA	MICPUN_63254	MICPUN_63254	gTSS+193866@12	193866	+	35	25	6	33	1	predicted protein	65	7	Link to NCBI	12
NC_013045.1	GeneID:8245657	mRNA	MICPUN_105970	MICPUN_105970	gTSS-1071045@8	1068144	-	35	35	31	35	29	predicted protein	130	60	Link to NCBI	8
NC_013051.1	GeneID:8248802	mRNA	TUA1	MICPUN_92378	gTSS-11300@14	9404	-	35	90.5	205.5	99	244.5	alpha tubulin 1	639.5	450	Link to NCBI	14
NC_013052.1	GeneID:8249363	mRNA	MICPUN_64594	MICPUN_64594	gTSS-625594@15	622729	-	35	19	1	35	5	predicted protein	60	6	Link to NCBI	15
NC_013047.1	GeneID:8246998	mRNA	MICPUN_109010	MICPUN_109010	gTSS+395235@10	395235	+	34	36	10	37	9	predicted protein	92	19	Link to NCBI	10
NC_013043.1	GeneID:8244226	mRNA	MICPUN_91099	MICPUN_91099	gTSS-916816@6	915859	-	34	30	6	34	14	predicted protein	84	20	Link to NCBI	6
NC_013044.1	GeneID:8244814	mRNA	FBAII	MICPUN_104879	gTSS-430290@7	428275	-	34	46	92	62	97	fructose-bisphosphate aldolase, class II	297	189	Link to NCBI	7
NC_013050.1	GeneID:8248433	mRNA	RPS18	MICPUN_109369	gTSS-502098@13	501223	-	34	34	0	35	0	ribosomal protein S18	69	0	Link to NCBI	13
NC_012643.1	GeneID:7804343	CDS	cob	MicpuN_mit31	gTSS-23241@MT	21999	-	34	40	216	44	200	apocytochrome B	500	416	Link to NCBI	MT
NC_012575.1	GI:226968662	CDS	atpH	YP_002808622	gTSS-26353@Pltd	26074	-	34	34	1	8	0	ATP synthase CF0 C subunit	43	1	Link to NCBI	Pltd
NC_013050.1	GeneID:8248760	mRNA	MICPUN_87964	MICPUN_87964	gTSS+858660@13	858660	+	33	40	41	34	41	predicted protein	156	82	Link to NCBI	13
NC_013054.1	GeneID:8249918	mRNA	MICPUN_89262	MICPUN_89262	gTSS+53701@17	53701	+	33	34	7.5	5	0	predicted protein	46.5	7.5	Link to NCBI	17
NC_013041.1	GeneID:8243022	mRNA	MICPUN_105435	MICPUN_105435	gTSS-659457@4	658166	-	33	35	16	35	10	predicted protein	96	26	Link to NCBI	4
NC_013045.1	GeneID:8245457	mRNA	MICPUN_101755	MICPUN_101755	gTSS-138139@8	137746	-	33	45.5	34.16	55.48	42.97	histone H2B	178.11	77.13	Link to NCBI	8
NC_013039.1	GeneID:8241171	mRNA	MICPUN_56321	MICPUN_56321	gTSS+501507@2	501507	+	32	32	1	32	2	predicted protein	67	3	Link to NCBI	2
NC_013045.1	GeneID:8245595	mRNA	MICPUN_91476	MICPUN_91476	gTSS+825674@8	825674	+	32	34	7	37	7	predicted protein	85	14	Link to NCBI	8
NC_013040.1	GeneID:8241917	mRNA	CYCD2	MICPUN_104783	gTSS-1585418@3	1582711	-	32	33	22	33	21	predicted protein	109	43	Link to NCBI	3
NC_013043.1	GeneID:8244110	mRNA	MICPUN_104852	MICPUN_104852	gTSS-427070@6	424355	-	32	66	280	49	265	transketolase chloroplast precursor	660	545	Link to NCBI	6
NC_013038.1	GeneID:8250471	mRNA	GLN1	MICPUN_112708	gTSS+672517@1	672517	+	31	24	50	32	69	glutamine synthetase, catalytic domain protein	175	119	Link to NCBI	1
NC_013043.1	GeneID:8244235	mRNA	MICPUN_105748	MICPUN_105748	gTSS+950316@6	950316	+	31	32	28	33	31	predicted protein	124	59	Link to NCBI	6
NC_013043.1	GeneID:8244698	mRNA	MICPUN_59703	MICPUN_59703	gTSS+1399485@6	1399485	+	31	32	0	32	0	Predicted protein	64	0	Link to NCBI	6
NC_013045.1	GeneID:8245948	mRNA	MICPUN_53162	MICPUN_53162	gTSS+1113969@8	1113969	+	31	40	10	35	13	predicted protein	98	23	Link to NCBI	8
NC_013046.1	GeneID:8246456	mRNA	MICPUN_61312	MICPUN_61312	gTSS-582341@9	581772	-	31	135	5	123	4	predicted protein	267	9	Link to NCBI	9
NC_013047.1	GeneID:8246803	mRNA	MICPUN_91845	MICPUN_91845	gTSS-733776@10	732539	-	31	24	7	33	7	predicted protein	71	14	Link to NCBI	10
NC_013053.1	GeneID:8249709	mRNA	PETC	MICPUN_88922	gTSS-579540@16	578363	-	31	41	21	43	17	cytochrome b6/f complex iron-sulfur subunit, chloroplast precursor	122	38	Link to NCBI	16
NC_013040.1	GeneID:8242224	mRNA	MICPUN_93744	MICPUN_93744	gTSS+1087471@3	1087471	+	30	27	25	31	32	predicted protein	115	57	Link to NCBI	3
NC_013040.1	GeneID:8242247	mRNA	MICPUN_97181	MICPUN_97181	gTSS+1171907@3	1171907	+	30	30	46	27	44	malate dehydrogenase	147	90	Link to NCBI	3
NC_013044.1	GeneID:8245282	mRNA	MICPUN_91276	MICPUN_91276	gTSS+899430@7	899430	+	30	24	2	31	3	predicted protein	60	5	Link to NCBI	7
NC_013053.1	GeneID:8249765	mRNA	MICPUN_88956	MICPUN_88956	gTSS+181730@16	181730	+	30	30	5	30	6	predicted protein	71	11	Link to NCBI	16
NC_013040.1	GeneID:8241872	mRNA	MICPUN_57296	MICPUN_57296	gTSS-1380756@3	1378964	-	30	30	39	42	44	predicted protein	155	83	Link to NCBI	3
NC_013050.1	GeneID:8248535	mRNA	MICPUN_106456	MICPUN_106456	gTSS-897481@13	895573	-	30	39	22	39	14	ATP-binding cassette superfamily	114	36	Link to NCBI	13
NC_013040.1	GeneID:8241799	mRNA	MICPUN_79899	MICPUN_79899	gTSS+1078627@3	1078627	+	29	21	2	28	2	predicted protein	53	4	Link to NCBI	3
NC_013045.1	GeneID:8245950	mRNA	MICPUN_60948	MICPUN_60948	gTSS+1125312@8	1125312	+	29	29	2	29	0	predicted protein	60	2	Link to NCBI	8
NC_013046.1	GeneID:8246619	mRNA	MICPUN_108955	MICPUN_108955	gTSS+1215220@9	1215220	+	29	32	2	32	4	predicted protein	70	6	Link to NCBI	9
NC_013038.1	GeneID:8250048	mRNA	PSAO	MICPUN_112733	gTSS-483794@1	482753	-	29	35	4	37	7	photosystem I subunit O	83	11	Link to NCBI	1
NC_013039.1	GeneID:8240765	mRNA	MICPUN_56171	MICPUN_56171	gTSS-780230@2	778350	-	29	29	0	40	0	predicted protein	69	0	Link to NCBI	2
NC_013043.1	GeneID:8244091	mRNA	MICPUN_94459	MICPUN_94459	gTSS-345047@6	343880	-	29	30	3	1	3	predicted protein	37	6	Link to NCBI	6
NC_013045.1	GeneID:8245836	mRNA	MICPUN_91459	MICPUN_91459	gTSS-622141@8	620922	-	29	29	3	31	3	predicted protein	66	6	Link to NCBI	8
NC_013047.1	GeneID:8246801	mRNA	MICPUN_109045	MICPUN_109045	gTSS-727085@10	725288	-	29	23	3	21	8	predicted protein	55	11	Link to NCBI	10
NC_013041.1	GeneID:8242536	mRNA	MICPUN_57579	MICPUN_57579	gTSS+230901@4	230901	+	28	23	0	26.5	0	predicted protein	49.5	0	Link to NCBI	4
NC_013043.1	GeneID:8244325	mRNA	MICPUN_108515	MICPUN_108515	gTSS+1284757@6	1284757	+	28	28	1	25	0	predicted protein	54	1	Link to NCBI	6
NC_013038.1	GeneID:8250165	mRNA	CHLI	MICPUN_107341	gTSS-1215552@1	1213967	-	28	43	69	65	50	predicted protein	227	119	Link to NCBI	1
NC_013039.1	GeneID:8241144	mRNA	MICPUN_90107	MICPUN_90107	gTSS-413154@2	411332	-	28	28	17	28	10	alanine aminotransferase	83	27	Link to NCBI	2
NC_013040.1	GeneID:8241701	mRNA	MICPUN_106801	MICPUN_106801	gTSS-676343@3	674808	-	28	30	27	32	23	predicted protein	112	50	Link to NCBI	3
NC_013045.1	GeneID:8245833	mRNA	MICPUN_91456	MICPUN_91456	gTSS-569920@8	568838	-	28	28	4	199	5	predicted protein	236	9	Link to NCBI	8
NC_013047.1	GeneID:8246847	mRNA	MICPUN_62094	MICPUN_62094	gTSS-921484@10	920449	-	28	30	5	34	6	ribosomal protein L44	75	11	Link to NCBI	10
NC_013047.1	GeneID:8247154	mRNA	MICPUN_106188	MICPUN_106188	gTSS-1027171@10	1024405	-	28	35	5	36	11	pyruvate dehydrogenase	87	16	Link to NCBI	10
NC_013050.1	None	ncRNA	Plant_U3	chr13_gene1	nTSS-215081@13	214858	-	28	34	8	31	11	Plant_U3	84	19	NA	13
NC_013038.1	None	ncRNA	U2	chr1_gene1	nTSS+1751876@1	1751876	+	27	25	2	2	0	U2	29	2	NA	1
NC_013039.1	GeneID:8240957	mRNA	MICPUN_55794	MICPUN_55794	gTSS+1516658@2	1516658	+	27	11	27	22	28	transcription elongation-nucleosome displacement protein	88	55	Link to NCBI	2
NC_013043.1	GeneID:8244066	mRNA	MICPUN_90989	MICPUN_90989	gTSS-237971@6	236962	-	27	27	50	26	75	predicted protein	178	125	Link to NCBI	6
NC_013045.1	GeneID:8245452	mRNA	MICPUN_60493	MICPUN_60493	gTSS-125320@8	122812	-	27	27	46	28	27	DEAD/DEAH box helicase	128	73	Link to NCBI	8
NC_013042.1	GeneID:8243454	mRNA	MICPUN_100573	MICPUN_100573	gTSS+831353@5	831353	+	26	27	82	27	79	predicted protein	215	161	Link to NCBI	5
NC_013044.1	GeneID:8245209	mRNA	MICPUN_76999	MICPUN_76999	gTSS-607008@7	606463	-	26	26	0	26	0	predicted protein	52	0	Link to NCBI	7
NC_013052.1	GeneID:8249439	mRNA	MICPUN_64396	MICPUN_64396	gTSS-209148@15	203496	-	26	26	6	25	5	predicted protein	62	11	Link to NCBI	15
NC_013041.1	GeneID:8243006	mRNA	MICPUN_57768	MICPUN_57768	gTSS+596845@4	596845	+	25	25	4	25	4	mitochondrial protein translocase family	58	8	Link to NCBI	4
NC_013041.1	GeneID:8243009	mRNA	MICPUN_105432	MICPUN_105432	gTSS+605842@4	605842	+	25	29	4	29	4	predicted protein	66	8	Link to NCBI	4
NC_013042.1	GeneID:8243371	mRNA	MICPUN_58496	MICPUN_58496	gTSS+472948@5	472948	+	25	26	12	27	5	cysteine synthetase/pyridoxal dependent decarboxylase	70	17	Link to NCBI	5
NC_013042.1	GeneID:8243916	mRNA	MICPUN_81961	MICPUN_81961	gTSS+1127710@5	1127710	+	25	23	3	24	2	predicted protein	52	5	Link to NCBI	5
NC_013047.1	GeneID:8247105	mRNA	MICPUN_109058	MICPUN_109058	gTSS+835007@10	835007	+	25	25	5	24	5	predicted protein	59	10	Link to NCBI	10
NC_013039.1	GeneID:8240690	mRNA	MICPUN_54162	MICPUN_54162	gTSS-505325@2	503865	-	25	25	4	21	1	predicted protein	51	5	Link to NCBI	2
NC_013040.1	GeneID:8241637	mRNA	MICPUN_93665	MICPUN_93665	gTSS-459081@3	457435	-	25	25	9	25	7	predicted protein	66	16	Link to NCBI	3
NC_013038.1	GeneID:8250598	mRNA	LHCA5	MICPUN_55391	gTSS+1485094@1	1485094	+	24	75	17	75	21	chlorophyll a/b-binding protein, chloroplast precursor	188	38	Link to NCBI	1
NC_013038.1	None	ncRNA	U5	chr1_gene6	nTSS+470340@1	470340	+	24	24	0	0	0	U5	24	0	NA	1
NC_013053.1	GeneID:8249838	mRNA	ODA-DHCB	MICPUN_105018	gTSS+499776@16	499776	+	24	44	150	44	143	dynein beta chain, flagellar outer arm	381	293	Link to NCBI	16
NC_013043.1	GeneID:8244645	mRNA	MICPUN_59587	MICPUN_59587	gTSS-1169250@6	1167423	-	24	25	4	24	3	predicted protein	56	7	Link to NCBI	6
NC_013049.1	GeneID:8247810	mRNA	MICPUN_63322	MICPUN_63322	gTSS-59484@12	58907	-	24	24	2	24	3	predicted protein	53	5	Link to NCBI	12
NC_013040.1	GeneID:8241743	mRNA	MICPUN_57015	MICPUN_57015	gTSS+847678@3	847678	+	23	23	4	27	3	twin arginine targeting family	57	7	Link to NCBI	3
NC_013041.1	GeneID:8243074	mRNA	MICPUN_93989	MICPUN_93989	gTSS+880301@4	880301	+	23	23	12	22	11	predicted protein	68	23	Link to NCBI	4
NC_013043.1	GeneID:8244591	mRNA	TEF1.2	MICPUN_91112	gTSS+953175@6	953175	+	23	39.5	71.5	94	74.84	translation elongation factor EF-1alpha/Tu	279.84	146.34	Link to NCBI	6
NC_012643.1	GeneID:7804333	CDS	cox2	MicpuN_mit21	gTSS+13065@MT	13065	+	23	34	59	36	45	cytochrome oxidase subunit 2	174	104	Link to NCBI	MT
NC_013038.1	GeneID:8250114	mRNA	MICPUN_55177	MICPUN_55177	gTSS-957475@1	956202	-	23	25	13	35	13	predicted protein	86	26	Link to NCBI	1
NC_013039.1	GeneID:8240701	mRNA	MICPUN_56295	MICPUN_56295	gTSS-540974@2	540242	-	23	23	0	23	0	predicted protein	46	0	Link to NCBI	2
NC_013049.1	GeneID:8248195	mRNA	MICPUN_63034	MICPUN_63034	gTSS-671476@12	670515	-	23	23	0	23	0	predicted protein	46	0	Link to NCBI	12
NC_013050.1	GeneID:8248373	mRNA	PSBP1	MICPUN_104990	gTSS-264336@13	262918	-	23	32	38	42	39	photosystem II oxygen-evolving complex 23 kDa protein, chloroplast precursor	151	77	Link to NCBI	13
NC_013050.1	GeneID:8248743	mRNA	MICPUN_92321	MICPUN_92321	gTSS+797454@13	797454	+	22	23	25	23	24	predicted protein	95	49	Link to NCBI	13
NC_013051.1	GeneID:8249193	mRNA	MICPUN_109517	MICPUN_109517	gTSS+796808@14	796808	+	22	17	0	22	0	predicted protein	39	0	Link to NCBI	14
NC_013038.1	GeneID:8250030	mRNA	LHCA2	MICPUN_54950	gTSS-388818@1	387465	-	22	40	79	55	93	chlorophyll a/b-binding protein, chloroplast precursor	267	172	Link to NCBI	1
NC_013039.1	GeneID:8241132	mRNA	MICPUN_107803	MICPUN_107803	gTSS-370205@2	369298	-	22	20	1	21	1	predicted protein	43	2	Link to NCBI	2
NC_013042.1	GeneID:8243585	mRNA	MICPUN_108337	MICPUN_108337	gTSS-1303268@5	1302271	-	22	28	8	25	8	predicted protein	69	16	Link to NCBI	5
NC_013046.1	GeneID:8246516	mRNA	MICPUN_107081	MICPUN_107081	gTSS-796218@9	794213	-	22	38	253	39	253	predicted protein	583	506	Link to NCBI	9
NC_013048.1	GeneID:8247409	mRNA	MICPUN_92037	MICPUN_92037	gTSS-796048@11	795201	-	22	22	4	26	3	predicted protein	55	7	Link to NCBI	11
NC_013048.1	GeneID:8247715	mRNA	MICPUN_103166	MICPUN_103166	gTSS-806631@11	805381	-	22	22	0	22	0	predicted protein	44	0	Link to NCBI	11
NC_013049.1	GeneID:8247867	mRNA	MICPUN_107171	MICPUN_107171	gTSS-270857@12	269728	-	22	21	0	22	4	predicted protein	47	4	Link to NCBI	12
NC_013051.1	None	tRNA	tRNA	chr14_gene1	nTSS-392547@14	392374	-	22	21	0	17	0	tRNA	38	0	NA	14
NC_013052.1	GeneID:8249544	mRNA	MICPUN_64598	MICPUN_64598	gTSS-632522@15	630590	-	22	22	0	22	0	predicted protein	44	0	Link to NCBI	15
NC_013038.1	GeneID:8250350	mRNA	MICPUN_77783	MICPUN_77783	gTSS+112337@1	112337	+	21	10	2	21	2	predicted protein	35	4	Link to NCBI	1
NC_013039.1	GeneID:8241277	mRNA	RPL27	MICPUN_56110	gTSS+897587@2	897587	+	21	21	0	21	0	ribosomal protein L27	42	0	Link to NCBI	2
NC_013045.1	GeneID:8245689	mRNA	MICPUN_60979	MICPUN_60979	gTSS-1196415@8	1194093	-	21	39	125	37	129	predicted protein	330	254	Link to NCBI	8
NC_013040.1	GeneID:8242356	mRNA	MICPUN_57413	MICPUN_57413	gTSS+1645956@3	1645956	+	20	20	0	15	0	hypothetical protein	35	0	Link to NCBI	3
NC_013043.1	GeneID:8244292	mRNA	MICPUN_59591	MICPUN_59591	gTSS+1174967@6	1174967	+	20	20	5	21	3	predicted protein	49	8	Link to NCBI	6
NC_013045.1	GeneID:8245760	mRNA	MICPUN_107024	MICPUN_107024	gTSS+245343@8	245343	+	20	25	22	38	41	predicted protein	126	63	Link to NCBI	8
NC_013051.1	GeneID:8249166	mRNA	MICPUN_109501	MICPUN_109501	gTSS+667755@14	667755	+	20	20	3	18	4	predicted protein	45	7	Link to NCBI	14
NC_013039.1	GeneID:8240572	mRNA	CMV1A	MICPUN_56569	gTSS-10227@2	9048	-	20	21	3	21	4	CMV 1a interacting protein 1	49	7	Link to NCBI	2
NC_013042.1	GeneID:8243701	mRNA	MICPUN_81419	MICPUN_81419	gTSS-279546@5	277670	-	20	19	4	23	2	predicted protein	48	6	Link to NCBI	5
NC_013044.1	GeneID:8244943	mRNA	MICPUN_60176	MICPUN_60176	gTSS-922127@7	912913	-	20	18	15	20	21	predicted protein	74	36	Link to NCBI	7
NC_013046.1	GeneID:8246404	mRNA	MICPUN_107410	MICPUN_107410	gTSS-404410@9	402923	-	20	21	7	19	3	predicted protein	50	10	Link to NCBI	9
NC_013048.1	GeneID:8247351	mRNA	MICPUN_62531	MICPUN_62531	gTSS-580073@11	574784	-	20	23	13	22	13	predicted protein	71	26	Link to NCBI	11
NC_013053.1	GeneID:8249728	mRNA	MICPUN_109611	MICPUN_109611	gTSS-44480@16	43274	-	20	23	2	32	2	predicted protein	59	4	Link to NCBI	16
NC_013046.1	GeneID:8246344	mRNA	WALI	MICPUN_107383	gTSS+164622@9	164622	+	19	19	1	18	2	predicted protein	40	3	Link to NCBI	9
NC_013049.1	GeneID:8248121	mRNA	MICPUN_63191	MICPUN_63191	gTSS+319539@12	319539	+	19	19.45	125.84	19.5	114.5	predicted protein	279.29	240.34	Link to NCBI	12
NC_013052.1	GeneID:8249522	mRNA	FTN	MICPUN_96750	gTSS+545454@15	545454	+	19	24	6	21	6	ferritin	57	12	Link to NCBI	15
NC_013038.1	GeneID:8250133	mRNA	CLPP1	MICPUN_107331	gTSS-1046901@1	1045330	-	19	18	2	26	1	predicted protein	47	3	Link to NCBI	1
NC_013039.1	GeneID:8241297	mRNA	MICPUN_107737	MICPUN_107737	gTSS-989225@2	988023	-	19	19	5	19	5	predicted protein	48	10	Link to NCBI	2
NC_013039.1	GeneID:8240979	mRNA	MICPUN_55742	MICPUN_55742	gTSS-1675473@2	1674672	-	19	19	2	17	2	predicted protein	40	4	Link to NCBI	2
NC_013048.1	GeneID:8247373	mRNA	MICPUN_62569	MICPUN_62569	gTSS-655825@11	653440	-	19	19	2	18	2	dof-like transcription factor	41	4	Link to NCBI	11
NC_013044.1	GeneID:8245252	mRNA	ADG1	MICPUN_60100	gTSS+768371@7	768371	+	18	16	57	18	52	glucose-1-phosphate adenylyltransferase	143	109	Link to NCBI	7
NC_013046.1	GeneID:8246470	mRNA	KAS1	MICPUN_107432	gTSS+631518@9	631518	+	18	22	23	20	18	predicted protein	83	41	Link to NCBI	9
NC_013046.1	GeneID:8246484	mRNA	MICPUN_84637	MICPUN_84637	gTSS+675800@9	675800	+	18	18	1	18	1	predicted protein	38	2	Link to NCBI	9
NC_013049.1	GeneID:8247866	mRNA	MICPUN_87366	MICPUN_87366	gTSS+268896@12	268896	+	18	18	5	14	4	predicted protein	41	9	Link to NCBI	12
NC_013051.1	GeneID:8248842	mRNA	MICPUN_106477	MICPUN_106477	gTSS+181286@14	181286	+	18	18	2	10	2	predicted protein	32	4	Link to NCBI	14
NC_013053.1	GeneID:8249574	mRNA	MICPUN_92581	MICPUN_92581	gTSS+26057@16	26057	+	18	32	9	26	9	predicted protein	76	18	Link to NCBI	16
NC_013040.1	GeneID:8241768	mRNA	RPIA_1	MICPUN_97166	gTSS-955591@3	954600	-	18	19	3	16	5	ribose 5-phosphate isomerase	43	8	Link to NCBI	3
NC_013043.1	GeneID:8244457	mRNA	MICPUN_100924	MICPUN_100924	gTSS-382744@6	381166	-	18	27	8	20	6	predicted protein	61	14	Link to NCBI	6
NC_013044.1	GeneID:8244889	mRNA	SSIIB	MICPUN_83804	gTSS-701577@7	699731	-	18	20	0	17	0	glycosyltransferase family 5 protein	37	0	Link to NCBI	7
NC_013044.1	GeneID:8245303	mRNA	MICPUN_51059	MICPUN_51059	gTSS-982264@7	981295	-	18	18	0	10	0	predicted protein	28	0	Link to NCBI	7
NC_013051.1	GeneID:8248958	mRNA	RSP23	MICPUN_98338	gTSS-662377@14	660939	-	18	18	3	17	2	flagellar radial spoke nucleoside diphosphate kinase RSP23	40	5	Link to NCBI	14
NC_013039.1	GeneID:8241300	mRNA	MICPUN_98896	MICPUN_98896	gTSS+1005982@2	1005982	+	17	13	3	16	4	predicted protein	36	7	Link to NCBI	2
NC_013041.1	GeneID:8242995	mRNA	MICPUN_93952	MICPUN_93952	gTSS+548142@4	548142	+	17	17	9	17	9	predicted protein	52	18	Link to NCBI	4
NC_013041.1	GeneID:8243048	mRNA	MICPUN_52800	MICPUN_52800	gTSS+787404@4	787404	+	17	18	35	18	32	predicted protein	103	67	Link to NCBI	4
NC_013050.1	GeneID:8248714	mRNA	MICPUN_106433	MICPUN_106433	gTSS+642149@13	642149	+	17	17	0	16	0	predicted protein	33	0	Link to NCBI	13
NC_013051.1	GeneID:8249186	mRNA	CUPC21	MICPUN_64247	gTSS+774108@14	774108	+	17	17	0	15	0	hypothetical protein	32	0	Link to NCBI	14
NC_013040.1	GeneID:8242203	mRNA	MICPUN_93727	MICPUN_93727	gTSS-1024148@3	1021532	-	17	17	0	17	0	predicted protein	34	0	Link to NCBI	3
NC_013049.1	GeneID:8247991	mRNA	MICPUN_62957	MICPUN_62957	gTSS-823078@12	822075	-	17	17	0	17	0	hypothetical protein	34	0	Link to NCBI	12
NC_013051.1	GeneID:8248972	mRNA	MICPUN_64236	MICPUN_64236	gTSS-749768@14	747879	-	17	17	4	22	3	predicted protein	46	7	Link to NCBI	14
NC_013038.1	GeneID:8250333	mRNA	SCS-alpha	MICPUN_54789	gTSS+35592@1	35592	+	16	16	1	16	1	succinate-coa ligase	34	2	Link to NCBI	1
NC_013038.1	None	tRNA	tRNA	chr1_gene9	nTSS+437832@1	437832	+	16	16	0	0	0	tRNA	16	0	NA	1
NC_013046.1	GeneID:8246631	mRNA	MICPUN_102509	MICPUN_102509	gTSS+1250632@9	1250632	+	16	16	1	16	1	predicted protein	34	2	Link to NCBI	9
NC_013047.1	GeneID:8246644	mRNA	MICPUN_108959	MICPUN_108959	gTSS+27324@10	27324	+	16	17	2	26	2	Drug/Metabolite transporter superfamily	47	4	Link to NCBI	10
NC_013050.1	GeneID:8248370	mRNA	MICPUN_109346	MICPUN_109346	gTSS+256454@13	256454	+	16	28	15	25	19	predicted protein	87	34	Link to NCBI	13
NC_013053.1	GeneID:8249613	mRNA	RPL37AE	MICPUN_92616	gTSS+194912@16	194912	+	16	17	3	18	3	ribosomal protein L37ae	41	6	Link to NCBI	16
NC_013039.1	GeneID:8241186	mRNA	MICPUN_107781	MICPUN_107781	gTSS-542692@2	541084	-	16	16	7	15	7	hypothetical protein	45	14	Link to NCBI	2
NC_013039.1	GeneID:8240904	mRNA	MICPUN_113377	MICPUN_113377	gTSS-1320695@2	1320019	-	16	16	0	16	0	hypothetical protein	32	0	Link to NCBI	2
NC_013042.1	GeneID:8243358	mRNA	IDHP	MICPUN_97369	gTSS-405556@5	404092	-	16	28	3	26	3	isocitrate dehydrogenase (NADP+), bacteria-like protein	60	6	Link to NCBI	5
NC_013044.1	GeneID:8245000	mRNA	MICPUN_108680	MICPUN_108680	gTSS-1166685@7	1165135	-	16	16	5	30	4	predicted protein	55	9	Link to NCBI	7
NC_013051.1	GeneID:8249051	mRNA	MICPUN_51963	MICPUN_51963	gTSS-216269@14	214802	-	16	17	5	17	8	predicted protein	47	13	Link to NCBI	14
NC_013053.1	GeneID:8249819	mRNA	MICPUN_106626	MICPUN_106626	gTSS-425365@16	420911	-	16	17	14	10	14	predicted protein	55	28	Link to NCBI	16
NC_013040.1	GeneID:8242187	mRNA	MICPUN_99547	MICPUN_99547	gTSS+963291@3	963291	+	15	28	2	28	4	predicted protein	62	6	Link to NCBI	3
NC_013043.1	GeneID:8244569	mRNA	MICPUN_108468	MICPUN_108468	gTSS+865177@6	865177	+	15	16	0	17	0	predicted protein	33	0	Link to NCBI	6
NC_013044.1	GeneID:8245216	mRNA	MICPUN_50969	MICPUN_50969	gTSS+627940@7	627940	+	15	15	2	15	0	predicted protein	32	2	Link to NCBI	7
NC_013044.1	GeneID:8245360	mRNA	MICPUN_101634	MICPUN_101634	gTSS+1190829@7	1190829	+	15	13	4	15	2	predicted protein	34	6	Link to NCBI	7
NC_013045.1	GeneID:8245841	mRNA	MICPUN_84175	MICPUN_84175	gTSS+641485@8	641485	+	15	15	0	14	0	predicted protein	29	0	Link to NCBI	8
NC_013047.1	GeneID:8246842	mRNA	MICPUN_106177	MICPUN_106177	gTSS+908262@10	908262	+	15	12	3	15	3	animal specific-mbd4, 5 and 6	33	6	Link to NCBI	10
NC_012575.1	GeneID:7768808	tRNA	trnF	MicpuN_chl26	nTSS+19787@Pltd	19787	+	15	15	1	0	0	tRNA-Phe	16	1	Link to NCBI	Pltd
NC_013039.1	GeneID:8240611	mRNA	MICPUN_90144	MICPUN_90144	gTSS-157046@2	156120	-	15	15	4	19	3	predicted protein	41	7	Link to NCBI	2
NC_013039.1	GeneID:8241356	mRNA	PORA	MICPUN_93411	gTSS-1214502@2	1212810	-	15	25	45	25	46	light-dependent protochlorophyllide oxido-reductase chloroplast precursor	141	91	Link to NCBI	2
NC_013041.1	GeneID:8242515	mRNA	MICPUN_57539	MICPUN_57539	gTSS-139900@4	136329	-	15	20	10	21	16	predicted protein	67	26	Link to NCBI	4
NC_013043.1	GeneID:8244153	mRNA	MICPUN_59315	MICPUN_59315	gTSS-615596@6	614864	-	15	15	1	15	2	predicted protein	33	3	Link to NCBI	6
NC_013044.1	GeneID:8245015	mRNA	TRX_2	MICPUN_60331	gTSS-1231942@7	1230138	-	15	15	15	21	13	thioredoxin	64	28	Link to NCBI	7
NC_013044.1	GeneID:8245024	mRNA	MICPUN_94775	MICPUN_94775	gTSS-1255532@7	1253798	-	15	15	2	13	2	predicted protein	32	4	Link to NCBI	7
NC_013046.1	GeneID:8246550	mRNA	MICPUN_91669	MICPUN_91669	gTSS-930551@9	929210	-	15	15	12	15	14	mitochondrial carrier family	56	26	Link to NCBI	9
NC_013038.1	GeneID:8250475	mRNA	CDKC	MICPUN_77851	gTSS+690715@1	690715	+	14	14	0	17	0	predicted protein	31	0	Link to NCBI	1
NC_013038.1	GeneID:8250584	mRNA	MICPUN_55352	MICPUN_55352	gTSS+1392532@1	1392532	+	14	19	1	22	1	predicted protein	43	2	Link to NCBI	1
NC_013039.1	GeneID:8241182	mRNA	MICPUN_56304	MICPUN_56304	gTSS+529836@2	529836	+	14	14	0	14	0	predicted protein	28	0	Link to NCBI	2
NC_013040.1	GeneID:8242249	mRNA	MICPUN_106815	MICPUN_106815	gTSS+1184829@3	1184829	+	14	10	3	14	3	predicted protein	30	6	Link to NCBI	3
NC_013042.1	GeneID:8243707	mRNA	MICPUN_58403	MICPUN_58403	gTSS+296224@5	296224	+	14	14	1	13	1	predicted protein	29	2	Link to NCBI	5
NC_013043.1	GeneID:8244484	mRNA	MICPUN_94482	MICPUN_94482	gTSS+491185@6	491185	+	14	17	35	20	28	predicted protein	100	63	Link to NCBI	6
NC_013044.1	GeneID:8245181	mRNA	MICPUN_59955	MICPUN_59955	gTSS+494226@7	494226	+	14	14	0	14	0	predicted protein	28	0	Link to NCBI	7
NC_013044.1	GeneID:8244852	mRNA	MICPUN_108591	MICPUN_108591	gTSS+561429@7	561429	+	14	22	10	23	11	predicted protein	66	21	Link to NCBI	7
NC_013044.1	GeneID:8245208	mRNA	MICPUN_60014	MICPUN_60014	gTSS+602875@7	602875	+	14	14	6	13	7	hypothetical protein	40	13	Link to NCBI	7
NC_013047.1	GeneID:8246990	mRNA	MICPUN_61824	MICPUN_61824	gTSS+357935@10	357935	+	14	15	62	16	57	predicted protein	150	119	Link to NCBI	10
NC_013047.1	GeneID:8246727	mRNA	MICPUN_61846	MICPUN_61846	gTSS+405553@10	405553	+	14	14	3	14	3	predicted protein	34	6	Link to NCBI	10
NC_013047.1	GeneID:8247186	mRNA	MICPUN_62210	MICPUN_62210	gTSS+1149070@10	1149070	+	14	31	27	19	22	predicted protein	99	49	Link to NCBI	10
NC_013038.1	GeneID:8250003	mRNA	LCO1	MICPUN_107466	gTSS-261993@1	260496	-	14	18	8	17	9	low complexity orphan protein	52	17	Link to NCBI	1
NC_013039.1	GeneID:8240655	mRNA	MICPUN_107805	MICPUN_107805	gTSS-339734@2	338706	-	14	15.75	4	17.95	2.39	predicted protein	40.09	6.39	Link to NCBI	2
NC_013039.1	GeneID:8240802	mRNA	MICPUN_107745	MICPUN_107745	gTSS-923767@2	922114	-	14	14	0	13	0	predicted protein	27	0	Link to NCBI	2
NC_013040.1	GeneID:8241678	mRNA	MICPUN_56879	MICPUN_56879	gTSS-602213@3	601320	-	14	14	1	14	1	predicted protein	30	2	Link to NCBI	3
NC_013041.1	GeneID:8242737	mRNA	MICPUN_80773	MICPUN_80773	gTSS-1094323@4	1093755	-	14	14	0	14	0	predicted protein	28	0	Link to NCBI	4
NC_013042.1	GeneID:8243535	mRNA	MICPUN_105622	MICPUN_105622	gTSS-1102849@5	1101486	-	14	14	0	14	0	predicted protein	28	0	Link to NCBI	5
NC_013045.1	GeneID:8245570	mRNA	MICPUN_108784	MICPUN_108784	gTSS-724858@8	723440	-	14	14	2	14	2	DEK_C domain protein	32	4	Link to NCBI	8
NC_013047.1	GeneID:8246723	mRNA	MICPUN_66469	MICPUN_66469	gTSS-392219@10	390866	-	14	14	5	14	4	predicted protein	37	9	Link to NCBI	10
NC_013051.1	GeneID:8248934	mRNA	MICPUN_87987	MICPUN_87987	gTSS-560111@14	559592	-	14	13	5	13	5	predicted protein	36	10	Link to NCBI	14
NC_013052.1	GeneID:8249331	mRNA	MICPUN_88573	MICPUN_88573	gTSS-488052@15	487612	-	14	22.5	4	37.49	12.65	histone H2A	76.64	16.65	Link to NCBI	15
NC_013038.1	GeneID:8250406	mRNA	PSP3	MICPUN_54937	gTSS+363354@1	363354	+	13	17	7	17	5	prasinophyte-specific protein-3	46	12	Link to NCBI	1
NC_013039.1	GeneID:8241294	mRNA	MICPUN_79035	MICPUN_79035	gTSS+977986@2	977986	+	13	13	1	19	1	fkbp-type peptidyl-prolyl cis-trans isomerase	34	2	Link to NCBI	2
NC_013040.1	GeneID:8242124	mRNA	MICPUN_56922	MICPUN_56922	gTSS+669139@3	669139	+	13	13	5	13	3	predicted protein	34	8	Link to NCBI	3
NC_013040.1	GeneID:8242147	mRNA	MICPUN_93687	MICPUN_93687	gTSS+756621@3	756621	+	13	13	7	13	4	phosphoglucomutase/phosphomannomutase family protein	37	11	Link to NCBI	3
NC_013041.1	GeneID:8243027	mRNA	MICPUN_68004	MICPUN_68004	gTSS+680818@4	680818	+	13	13	4	7	1	predicted protein	25	5	Link to NCBI	4
NC_013043.1	GeneID:8244412	mRNA	MICPUN_54325	MICPUN_54325	gTSS+222161@6	222161	+	13	13	0	14	0	predicted protein	27	0	Link to NCBI	6
NC_013044.1	GeneID:8245259	mRNA	MICPUN_97666	MICPUN_97666	gTSS+791758@7	791758	+	13	13	0	13	1	predicted protein	27	1	Link to NCBI	7
NC_013044.1	GeneID:8245288	mRNA	MICPUN_60180	MICPUN_60180	gTSS+927095@7	927095	+	13	16	7	16	6	predicted protein	45	13	Link to NCBI	7
NC_013044.1	GeneID:8245331	mRNA	MICPUN_60257	MICPUN_60257	gTSS+1093602@7	1093602	+	13	13	0	6	0	predicted protein	19	0	Link to NCBI	7
NC_013047.1	GeneID:8246909	mRNA	HEML	MICPUN_61667	gTSS+7483@10	7483	+	13	28	27	32	33	glutamate-1-semialdehyde 2,1-aminomutase	120	60	Link to NCBI	10
NC_013051.1	GeneID:8249041	mRNA	SELW	MICPUN_112681	gTSS+187300@14	187300	+	13	13	2	13	1	selenoprotein W	29	3	Link to NCBI	14
NC_013039.1	GeneID:8241455	mRNA	MICPUN_55764	MICPUN_55764	gTSS-1627282@2	1626476	-	13	13	2	13	2	predicted protein	30	4	Link to NCBI	2
NC_013040.1	GeneID:8242225	mRNA	MICPUN_52299	MICPUN_52299	gTSS-1090699@3	1089845	-	13	13	1	8	0	predicted protein	22	1	Link to NCBI	3
NC_013043.1	GeneID:8244083	mRNA	MICPUN_59166	MICPUN_59166	gTSS-306829@6	305487	-	13	13	0	13	0	predicted protein	26	0	Link to NCBI	6
NC_013044.1	GeneID:8245186	mRNA	MICPUN_108585	MICPUN_108585	gTSS-519069@7	517540	-	13	13	5	15	3	predicted protein	36	8	Link to NCBI	7
NC_013044.1	GeneID:8244959	mRNA	MICPUN_60209	MICPUN_60209	gTSS-981113@7	979029	-	13	21	10	42	11	predicted protein	84	21	Link to NCBI	7
NC_013045.1	GeneID:8245590	mRNA	MICPUN_60774	MICPUN_60774	gTSS-809797@8	805594	-	13	22	23	24	22	predicted protein	91	45	Link to NCBI	8
NC_013046.1	GeneID:8246010	mRNA	MICPUN_61052	MICPUN_61052	gTSS-81233@9	66777	-	13	36	65	35	67.83	dynein gamma chain, flagellar outer arm	203.83	132.83	Link to NCBI	9
NC_013046.1	GeneID:8246281	mRNA	MICPUN_85241	MICPUN_85241	gTSS-1154111@9	1152940	-	13	13	12	12	12	predicted protein	49	24	Link to NCBI	9
NC_013047.1	GeneID:8246742	mRNA	MICPUN_109016	MICPUN_109016	gTSS-474544@10	473563	-	13	19	3	19	4	predicted protein	45	7	Link to NCBI	10
NC_013049.1	GeneID:8248176	mRNA	MICPUN_106342	MICPUN_106342	gTSS-556956@12	550972	-	13	14	10	13	7	predicted protein	44	17	Link to NCBI	12
NC_013050.1	GeneID:8248385	mRNA	MICPUN_63507	MICPUN_63507	gTSS-305035@13	304246	-	13	12	0	13	0	predicted protein	25	0	Link to NCBI	13
NC_013051.1	GeneID:8248857	mRNA	TK	MICPUN_63991	gTSS-237775@14	236423	-	13	13	0	13	0	thymidine kinase	26	0	Link to NCBI	14
NC_013051.1	GeneID:8248923	mRNA	MICPUN_104126	MICPUN_104126	gTSS-518369@14	515088	-	13	22	5	77	5	predicted protein	109	10	Link to NCBI	14
NC_013051.1	GeneID:8248946	mRNA	MICPUN_75615	MICPUN_75615	gTSS-615567@14	614179	-	13	13	1	13	1	predicted protein	28	2	Link to NCBI	14
NC_013052.1	GeneID:8249399	mRNA	MICPUN_109528	MICPUN_109528	gTSS-56717@15	56037	-	13	19	16	13	19	predicted protein	67	35	Link to NCBI	15
NC_013039.1	GeneID:8240750	mRNA	MICPUN_56200	MICPUN_56200	gTSS+705003@2	705003	+	12	12	0	13	0	H+-or Na+-translocating f-type, v-type and A-type ATPase superfamily	25	0	Link to NCBI	2
NC_013039.1	GeneID:8241442	mRNA	MICPUN_89912	MICPUN_89912	gTSS+1534047@2	1534047	+	12	12	10	24	14	predicted protein	60	24	Link to NCBI	2
NC_013041.1	GeneID:8242536	mRNA	MICPUN_57579	MICPUN_57579	gTSS+230670@4	230670	+	12	40	0	38	0	predicted protein	78	0	Link to NCBI	4
NC_013041.1	GeneID:8242552	mRNA	MICPUN_81207	MICPUN_81207	gTSS+306889@4	306889	+	12	12	0	12	0	predicted protein	24	0	Link to NCBI	4
NC_013043.1	GeneID:8244387	mRNA	MICPUN_90970	MICPUN_90970	gTSS+123382@6	123382	+	12	12	6	13	3	predicted protein	34	9	Link to NCBI	6
NC_013043.1	GeneID:8244472	mRNA	MICPUN_59235	MICPUN_59235	gTSS+451381@6	451381	+	12	12	0	1	0	predicted protein	13	0	Link to NCBI	6
NC_013044.1	GeneID:8245211	mRNA	MICPUN_60019	MICPUN_60019	gTSS+610868@7	610868	+	12	12	0	12	1	predicted protein	25	1	Link to NCBI	7
NC_013050.1	GeneID:8248727	mRNA	MICPUN_63715	MICPUN_63715	gTSS+692566@13	692566	+	12	12	1	7	1	predicted protein	21	2	Link to NCBI	13
NC_013052.1	GeneID:8249406	mRNA	MICPUN_64322	MICPUN_64322	gTSS+79368@15	79368	+	12	12	1	12	1	predicted protein	26	2	Link to NCBI	15
NC_013053.1	GeneID:8249712	mRNA	MICPUN_64928	MICPUN_64928	gTSS+589762@16	589762	+	12	12	4	5	4	predicted protein	25	8	Link to NCBI	16
NC_013038.1	GeneID:8250173	mRNA	HEME1	MICPUN_96206	gTSS-1303106@1	1301773	-	12	12	7	11	5	uroporphyrinogen decarboxylase chloroplast precursor	35	12	Link to NCBI	1
NC_013039.1	GeneID:8240809	mRNA	LHCP4	MICPUN_93465	gTSS-951185@2	950289	-	12	12	28	11	25	prasinophyte specific light harvesting complex protein, chloroplast precursor	76	53	Link to NCBI	2
NC_013039.1	GeneID:8240883	mRNA	MICPUN_55939	MICPUN_55939	gTSS-1235587@2	1234758	-	12	13	4	13	5	predicted protein	35	9	Link to NCBI	2
NC_013040.1	GeneID:8241711	mRNA	MICPUN_56945	MICPUN_56945	gTSS-708794@3	706251	-	12	12	0	11	0	pyruvate kinase	23	0	Link to NCBI	3
NC_013040.1	GeneID:8241815	mRNA	MICPUN_99600	MICPUN_99600	gTSS-1141338@3	1140363	-	12	23	0	23	0	predicted protein	46	0	Link to NCBI	3
NC_013041.1	GeneID:8242796	mRNA	MICPUN_112661	MICPUN_112661	gTSS-1353057@4	1351979	-	12	15	2	15	2	hypothetical protein	34	4	Link to NCBI	4
NC_013042.1	GeneID:8243772	mRNA	MICPUN_94195	MICPUN_94195	gTSS-567380@5	564761	-	12	15	8	15	8	glycosyltransferase family 66 protein	46	16	Link to NCBI	5
NC_013042.1	GeneID:8243809	mRNA	MICPUN_58603	MICPUN_58603	gTSS-721544@5	718174	-	12	13	4	13	3	predicted protein	33	7	Link to NCBI	5
NC_013042.1	GeneID:8243443	mRNA	MICPUN_108281	MICPUN_108281	gTSS-803505@5	801856	-	12	15	3	15	2	predicted protein	35	5	Link to NCBI	5
NC_013042.1	GeneID:8243863	mRNA	MICPUN_58716	MICPUN_58716	gTSS-939366@5	938883	-	12	11	0	10	0	predicted protein	21	0	Link to NCBI	5
NC_013043.1	GeneID:8244117	mRNA	MICPUN_82956	MICPUN_82956	gTSS-467767@6	464924	-	12	12	20	12	6	predicted protein	50	26	Link to NCBI	6
NC_013043.1	GeneID:8244556	mRNA	MICPUN_91087	MICPUN_91087	gTSS-815278@6	813351	-	12	16	1	12	0	predicted protein	29	1	Link to NCBI	6
NC_013047.1	GeneID:8247181	mRNA	MICPUN_102880	MICPUN_102880	gTSS-1136885@10	1135996	-	12	12	0	13	0	transcription initiation factor IID, 31kD subunit	25	0	Link to NCBI	10
NC_013050.1	GeneID:8248359	mRNA	MICPUN_54611	MICPUN_54611	gTSS-218914@13	218158	-	12	12	0	12	0	nadh-ubiquinone oxidoreductase	24	0	Link to NCBI	13
NC_013050.1	None	ncRNA	snoR1	chr13_gene5	nTSS-1000363@13	1000275	-	12	11	0	2	0	snoR1	13	0	NA	13
NC_013052.1	GeneID:8249325	mRNA	MICPUN_71437	MICPUN_71437	gTSS-458274@15	457426	-	12	12	2	12	3	predicted protein	29	5	Link to NCBI	15
NC_012643.1	GeneID:7804337	CDS	nad5	MicpuN_mit25	gTSS-20054@MT	17992	-	12	15	43	21	42	NADH dehydrogenase subunit 5	121	85	Link to NCBI	MT
NC_013038.1	GeneID:8250061	mRNA	Nsp1	MICPUN_112724	gTSS+555641@1	555641	+	11	23	4	23	4	structural constituent of nuclear pore	54	8	Link to NCBI	1
NC_013038.1	GeneID:8250460	mRNA	TOP6A	MICPUN_77331	gTSS+611356@1	611356	+	11	11	1	11	1	type II DNA topoisomerase VI subunit A 2	24	2	Link to NCBI	1
NC_013038.1	GeneID:8250147	mRNA	ATPG	MICPUN_104717	gTSS+1122034@1	1122034	+	11	21	8	21	7	H+-or Na+-translocating f-type, v-type and A-type ATPase superfamily	57	15	Link to NCBI	1
NC_013039.1	GeneID:8241246	mRNA	MICPUN_78621	MICPUN_78621	gTSS+775868@2	775868	+	11	11	3	15	2	predicted protein	31	5	Link to NCBI	2
NC_013039.1	GeneID:8241411	mRNA	DP	MICPUN_98766	gTSS+1420407@2	1420407	+	11	19	0	18	0	predicted protein	37	0	Link to NCBI	2
NC_013039.1	GeneID:8241430	mRNA	MICPUN_93368	MICPUN_93368	gTSS+1484545@2	1484545	+	11	21	10	21	10	predicted protein	62	20	Link to NCBI	2
NC_013040.1	GeneID:8242109	mRNA	MICPUN_56893	MICPUN_56893	gTSS+622270@3	622270	+	11	11	11	11	8	hypothetical protein	41	19	Link to NCBI	3
NC_013040.1	GeneID:8241814	mRNA	MICPUN_90309	MICPUN_90309	gTSS+1137100@3	1137100	+	11	13	16	14	17	predicted protein	60	33	Link to NCBI	3
NC_013040.1	GeneID:8242300	mRNA	GCSH	MICPUN_104779	gTSS+1373012@3	1373012	+	11	11	5	11	3	glycine cleavage system h-protein	30	8	Link to NCBI	3
NC_013041.1	GeneID:8243039	mRNA	MICPUN_108095	MICPUN_108095	gTSS+759671@4	759671	+	11	9	0	11	0	ATP-binding cassette superfamily	20	0	Link to NCBI	4
NC_013042.1	GeneID:8243816	mRNA	MICPUN_58618	MICPUN_58618	gTSS+759415@5	759415	+	11	11	2	11	2	predicted protein	26	4	Link to NCBI	5
NC_013042.1	GeneID:8243995	mRNA	MICPUN_58978	MICPUN_58978	gTSS+1468185@5	1468185	+	11	12	2	12	2	SNF2 super family	28	4	Link to NCBI	5
NC_013042.1	GeneID:8244001	mRNA	MICPUN_58991	MICPUN_58991	gTSS+1497791@5	1497791	+	11	11	7	11	7	translation initiation factor SUI1	36	14	Link to NCBI	5
NC_013045.1	GeneID:8245827	mRNA	CITT_1	MICPUN_104913	gTSS+542617@8	542617	+	11	11	13	11	12	divalent Anion:Na+ symporter family	47	25	Link to NCBI	8
NC_013049.1	None	tRNA	tRNA	chr12_gene1	nTSS+887656@12	887656	+	11	12	0	11	0	tRNA	23	0	NA	12
NC_013052.1	GeneID:8249324	mRNA	MICPUN_64515	MICPUN_64515	gTSS+454603@15	454603	+	11	11	9	11	4	enhancer of polycomb-like protein group	35	13	Link to NCBI	15
NC_013053.1	GeneID:8249743	mRNA	MICPUN_109618	MICPUN_109618	gTSS+96571@16	96571	+	11	34	34	37	44	predicted protein	149	78	Link to NCBI	16
NC_013053.1	GeneID:8249808	mRNA	MICPUN_64827	MICPUN_64827	gTSS+367693@16	367693	+	11	11	0	11	0	predicted protein	22	0	Link to NCBI	16
NC_012575.1	GI:226968689	CDS	psbH	YP_002808649	gTSS+58136@Pltd	58136	+	11	11	5	0	0	photosystem II protein H	16	5	Link to NCBI	Pltd
NC_013039.1	GeneID:8240643	mRNA	MICPUN_56426	MICPUN_56426	gTSS-290386@2	287825	-	11	11	1	0	1	predicted protein	13	2	Link to NCBI	2
NC_013039.1	GeneID:8240913	mRNA	PRO1	MICPUN_79195	gTSS-1361366@2	1360766	-	11	9	3	11	2	profilin	25	5	Link to NCBI	2
NC_013041.1	GeneID:8243159	mRNA	PSAF	MICPUN_90596	gTSS-1212393@4	1210848	-	11	12	20	12	22	photosystem I subunit III, chloroplast precursor	66	42	Link to NCBI	4
NC_013042.1	GeneID:8243418	mRNA	MICPUN_108266	MICPUN_108266	gTSS-688313@5	686716	-	11	11	0	11	0	SWR complex protein	22	0	Link to NCBI	5
NC_013043.1	GeneID:8244138	mRNA	MICPUN_59284	MICPUN_59284	gTSS-552223@6	551068	-	11	20	0	20	0	predicted protein	40	0	Link to NCBI	6
NC_013046.1	GeneID:8246000	mRNA	MICPUN_84886	MICPUN_84886	gTSS-33837@9	32196	-	11	13	6	14	4	predicted protein	37	10	Link to NCBI	9
NC_013046.1	GeneID:8246119	mRNA	ELO1	MICPUN_107425	gTSS-486750@9	485692	-	11	11	5	10	3	predicted protein	29	8	Link to NCBI	9
NC_013046.1	GeneID:8246170	mRNA	MICPUN_95085	MICPUN_95085	gTSS-692991@9	691981	-	11	11	3	11	2	predicted protein	27	5	Link to NCBI	9
NC_013047.1	GeneID:8246821	mRNA	MICPUN_62045	MICPUN_62045	gTSS-832393@10	831401	-	11	11	1	11	1	predicted protein	24	2	Link to NCBI	10
NC_013050.1	GeneID:8248388	mRNA	MICPUN_103745	MICPUN_103745	gTSS-314493@13	311931	-	11	11	8	11	6	predicted protein	36	14	Link to NCBI	13
NC_013050.1	GeneID:8248523	mRNA	MICPUN_109404	MICPUN_109404	gTSS-837947@13	836694	-	11	25	29	16	26	predicted protein	96	55	Link to NCBI	13
NC_013051.1	GeneID:8248850	mRNA	MICPUN_92406	MICPUN_92406	gTSS-206930@14	205872	-	11	11	0	11	0	predicted protein	22	0	Link to NCBI	14
NC_013051.1	GeneID:8248904	mRNA	MICPUN_109479	MICPUN_109479	gTSS-440719@14	439499	-	11	11	0	11	0	predicted protein	22	0	Link to NCBI	14
NC_013038.1	GeneID:8250366	mRNA	MICPUN_54854	MICPUN_54854	gTSS+178064@1	178064	+	10	10	1	10	2	predicted protein	23	3	Link to NCBI	1
NC_013038.1	GeneID:8250478	mRNA	CDC48	MICPUN_77437	gTSS+746700@1	746700	+	10	6	7.5	19.5	9.5	cell division cycle protein 48-like protein, expessed	42.5	17	Link to NCBI	1
NC_013039.1	GeneID:8241194	mRNA	MICPUN_107779	MICPUN_107779	gTSS+564525@2	564525	+	10	10	4	10	4	predicted protein	28	8	Link to NCBI	2
NC_013039.1	GeneID:8241197	mRNA	MICPUN_107778	MICPUN_107778	gTSS+574446@2	574446	+	10	10	0	10	1	predicted protein	21	1	Link to NCBI	2
NC_013039.1	GeneID:8241209	mRNA	MICPUN_93513	MICPUN_93513	gTSS+620269@2	620269	+	10	10	0	7	0	predicted protein	17	0	Link to NCBI	2
NC_013041.1	GeneID:8243117	mRNA	MICPUN_57984	MICPUN_57984	gTSS+1036323@4	1036323	+	10	10	0	10	0	predicted protein	20	0	Link to NCBI	4
NC_013041.1	GeneID:8243199	mRNA	RA	MICPUN_58139	gTSS+1355027@4	1355027	+	10	12	44	14	43	ribulose bisphosphate carboxylase/oxygenase activase,chloroplast precursor	113	87	Link to NCBI	4
NC_013042.1	None	tRNA	tRNA	chr5_gene2	nTSS+468126@5	468126	+	10	10	0	1	0	tRNA	11	0	NA	5
NC_013043.1	GeneID:8244445	mRNA	MICPUN_91006	MICPUN_91006	gTSS+332383@6	332383	+	10	10	2	14	2	transcription elongation-nucleosome displacement protein	28	4	Link to NCBI	6
NC_013043.1	GeneID:8244546	mRNA	MICPUN_59380	MICPUN_59380	gTSS+749134@6	749134	+	10	9	0	13	0	predicted protein	22	0	Link to NCBI	6
NC_013043.1	GeneID:8244684	mRNA	MICPUN_59676	MICPUN_59676	gTSS+1331215@6	1331215	+	10	23	5	23	4	predicted protein	55	9	Link to NCBI	6
NC_013047.1	GeneID:8247110	mRNA	MICPUN_62063	MICPUN_62063	gTSS+863358@10	863358	+	10	10	6	9	3	predicted protein	28	9	Link to NCBI	10
NC_013049.1	GeneID:8248231	mRNA	MICPUN_103376	MICPUN_103376	gTSS+777548@12	777548	+	10	11	1	10	4	predicted protein	26	5	Link to NCBI	12
NC_013050.1	GeneID:8248562	mRNA	MICPUN_63361	MICPUN_63361	gTSS+29425@13	29425	+	10	11	3	9	2	predicted protein	25	5	Link to NCBI	13
NC_013050.1	GeneID:8248329	mRNA	MICPUN_63401	MICPUN_63401	gTSS+113365@13	113365	+	10	10	2	10	1	predicted protein	23	3	Link to NCBI	13
NC_013050.1	GeneID:8248717	mRNA	MICPUN_63695	MICPUN_63695	gTSS+654406@13	654406	+	10	15	7	15	6	predicted protein	43	13	Link to NCBI	13
NC_013050.1	GeneID:8248499	mRNA	MICPUN_63735	MICPUN_63735	gTSS+739374@13	739374	+	10	10	4	10	6	predicted protein	30	10	Link to NCBI	13
NC_013052.1	GeneID:8249385	mRNA	MICPUN_104231	MICPUN_104231	gTSS+4151@15	4151	+	10	10	4	10	5	predicted protein	29	9	Link to NCBI	15
NC_013052.1	GeneID:8249358	mRNA	MICPUN_109597	MICPUN_109597	gTSS+606948@15	606948	+	10	10	1	10	1	predicted protein	22	2	Link to NCBI	15
NC_012643.1	GeneID:7804391	CDS	nad3	MicpuN_mit79	gTSS+45694@MT	45694	+	10	19	9	24	16	NADH dehydrogenase subunit 3	68	25	Link to NCBI	MT
NC_013038.1	GeneID:8250079	mRNA	ADG2A	MICPUN_78097	gTSS-670983@1	669104	-	10	10	1	7	1	adp-glucose pyrophosphorylase	19	2	Link to NCBI	1
NC_013038.1	GeneID:8250080	mRNA	BBS9	MICPUN_55060	gTSS-678355@1	675063	-	10	16	0	19	3	bardet-biedl syndrome 9	38	3	Link to NCBI	1
NC_013038.1	GeneID:8250104	mRNA	LSD1	MICPUN_107321	gTSS-894970@1	892880	-	10	23	51	23	61	predicted protein	158	112	Link to NCBI	1
NC_013038.1	GeneID:8250262	mRNA	SRP43	MICPUN_113908	gTSS-1756777@1	1754485	-	10	19	4	19	4	signal recognition particle SRP43 protein, chloroplast precursor	46	8	Link to NCBI	1
NC_013040.1	GeneID:8241974	mRNA	MICPUN_56600	MICPUN_56600	gTSS-49740@3	48814	-	10	10	2	10	4	predicted protein	26	6	Link to NCBI	3
NC_013040.1	GeneID:8241535	mRNA	MICPUN_107852	MICPUN_107852	gTSS-60193@3	58488	-	10	16	1	23	0	predicted protein	40	1	Link to NCBI	3
NC_013041.1	GeneID:8242730	mRNA	MICPUN_80940	MICPUN_80940	gTSS-1054340@4	1053419	-	10	12	8	12	7	growth arrest and dna-damage-inducible protein 45 alpha	39	15	Link to NCBI	4
NC_013042.1	GeneID:8243458	mRNA	MICPUN_58667	MICPUN_58667	gTSS-845947@5	845426	-	10	10	2	10	2	predicted protein	24	4	Link to NCBI	5
NC_013042.1	GeneID:8243486	mRNA	MICPUN_113903	MICPUN_113903	gTSS-923029@5	922368	-	10	10	2	7	2	mitochondrial tRNA import complex	21	4	Link to NCBI	5
NC_013043.1	GeneID:8244689	mRNA	MICPUN_105778	MICPUN_105778	gTSS-1347089@6	1344599	-	10	10	0	6	0	predicted protein	16	0	Link to NCBI	6
NC_013044.1	GeneID:8245044	mRNA	MICPUN_105894	MICPUN_105894	gTSS-1332840@7	1331198	-	10	10	4	10	4	predicted protein	28	8	Link to NCBI	7
NC_013046.1	GeneID:8246171	mRNA	MICPUN_61379	MICPUN_61379	gTSS-697737@9	697102	-	10	10	0	10	0	predicted protein	20	0	Link to NCBI	9
NC_013047.1	GeneID:8246793	mRNA	MICPUN_91839	MICPUN_91839	gTSS-672911@10	671144	-	10	21	3	14	4	predicted protein	42	7	Link to NCBI	10
NC_013047.1	GeneID:8247075	mRNA	MICPUN_109047	MICPUN_109047	gTSS-728050@10	727223	-	10	10	4	10	5	predicted protein	29	9	Link to NCBI	10
NC_013048.1	GeneID:8247244	mRNA	MICPUN_109117	MICPUN_109117	gTSS-177503@11	176524	-	10	10	4	1	0	predicted protein	15	4	Link to NCBI	11
NC_013048.1	GeneID:8247637	mRNA	MICPUN_109148	MICPUN_109148	gTSS-516799@11	515815	-	10	10	0	10	0	predicted protein	20	0	Link to NCBI	11
NC_013048.1	GeneID:8247479	mRNA	EIF	MICPUN_96672	gTSS-1040106@11	1037463	-	10	13	2	13	3	eukaryotic translation initiation factor-like protein	31	5	Link to NCBI	11
NC_013049.1	GeneID:8248104	mRNA	MICPUN_63226	MICPUN_63226	gTSS-258288@12	256524	-	10	10	0	11	0	predicted protein	21	0	Link to NCBI	12
NC_013051.1	GeneID:8248900	mRNA	PRDX	MICPUN_112683	gTSS-428204@14	427238	-	10	11	0	6	0	peroxiredoxin, bacteria-like protein	17	0	Link to NCBI	14
NC_013051.1	GeneID:8248962	mRNA	MICPUN_64207	MICPUN_64207	gTSS-681437@14	674507	-	10	10	2	10	2	predicted protein	24	4	Link to NCBI	14
NC_013053.1	GeneID:8249690	mRNA	MICPUN_64887	MICPUN_64887	gTSS-499616@16	499297	-	10	10	2	9	1	predicted protein	22	3	Link to NCBI	16
NC_013038.1	GeneID:8250563	mRNA	MICPUN_93104	MICPUN_93104	gTSS+1300589@1	1300589	+	9	9	20	13	25	predicted protein	67	45	Link to NCBI	1
NC_013038.1	GeneID:8250594	mRNA	MICPUN_77432	MICPUN_77432	gTSS+1457496@1	1457496	+	9	9	0	10	1	predicted protein	20	1	Link to NCBI	1
NC_013039.1	GeneID:8241081	mRNA	PEPC	MICPUN_104763	gTSS+166755@2	166755	+	9	5	4	9	3	phosphoenolpyruvate carboxylase	21	7	Link to NCBI	2
NC_013039.1	GeneID:8241476	mRNA	MICPUN_93345	MICPUN_93345	gTSS+1719174@2	1719174	+	9	8	2	9	2	predicted protein	21	4	Link to NCBI	2
NC_013040.1	GeneID:8241993	mRNA	MICPUN_56637	MICPUN_56637	gTSS+123813@3	123813	+	9	15	6	15	4	predicted protein	40	10	Link to NCBI	3
NC_013040.1	GeneID:8242142	mRNA	MICPUN_74510	MICPUN_74510	gTSS+740008@3	740008	+	9	9	0	9	0	predicted protein	18	0	Link to NCBI	3
NC_013040.1	GeneID:8242199	mRNA	MICPUN_93721	MICPUN_93721	gTSS+1004611@3	1004611	+	9	9	12	9	8	predicted protein	38	20	Link to NCBI	3
NC_013040.1	GeneID:8242238	mRNA	MICPUN_57164	MICPUN_57164	gTSS+1134722@3	1134722	+	9	17	3	20	4	predicted protein	44	7	Link to NCBI	3
NC_013040.1	GeneID:8242304	mRNA	MICPUN_80369	MICPUN_80369	gTSS+1388997@3	1388997	+	9	9	0	8	0	predicted protein	17	0	Link to NCBI	3
NC_013041.1	GeneID:8243184	mRNA	MICPUN_113408	MICPUN_113408	gTSS+1301916@4	1301916	+	9	9	0	9	0	hypothetical protein	18	0	Link to NCBI	4
NC_013042.1	GeneID:8243730	mRNA	MICPUN_100432	MICPUN_100432	gTSS+383206@5	383206	+	9	9	2	9	3	predicted protein	23	5	Link to NCBI	5
NC_013042.1	GeneID:8243952	mRNA	MICPUN_108335	MICPUN_108335	gTSS+1285016@5	1285016	+	9	9	2	9	3	predicted protein	23	5	Link to NCBI	5
NC_013043.1	GeneID:8244420	mRNA	RSP12	MICPUN_96416	gTSS+257233@6	257233	+	9	9	1	9	1	radial spoke protein 12, cyclophilin-like protein	20	2	Link to NCBI	6
NC_013043.1	GeneID:8244639	mRNA	MICPUN_59570	MICPUN_59570	gTSS+1128255@6	1128255	+	9	9	1	15	3	SAM dependent methyltransferase	28	4	Link to NCBI	6
NC_013043.1	GeneID:8244287	mRNA	MICPUN_91134	MICPUN_91134	gTSS+1149585@6	1149585	+	9	9	86	8	60	predicted protein	163	146	Link to NCBI	6
NC_013043.1	GeneID:8244693	mRNA	RIBAB	MICPUN_59692	gTSS+1370656@6	1370656	+	9	9	1	9	1	riboflavin biosynthesis protein, chloroplast precursor	20	2	Link to NCBI	6
NC_013043.1	GeneID:8244352	mRNA	MICPUN_59710	MICPUN_59710	gTSS+1414521@6	1414521	+	9	15	12	9	16	SNF2 super family	52	28	Link to NCBI	6
NC_013044.1	GeneID:8245161	mRNA	MICPUN_59912	MICPUN_59912	gTSS+415679@7	415679	+	9	9	2	9	1	predicted protein	21	3	Link to NCBI	7
NC_013044.1	GeneID:8245240	mRNA	RSP3	MICPUN_60075	gTSS+718289@7	718289	+	9	9	7	9	9	flagellar radial spoke protein 3	34	16	Link to NCBI	7
NC_013044.1	GeneID:8244950	mRNA	MICPUN_60190	MICPUN_60190	gTSS+946702@7	946702	+	9	9	4	9	2	predicted protein	24	6	Link to NCBI	7
NC_013045.1	GeneID:8245891	mRNA	MICPUN_97775	MICPUN_97775	gTSS+853231@8	853231	+	9	9	2	9	2	predicted protein	22	4	Link to NCBI	8
NC_013045.1	GeneID:8245928	mRNA	TUA2	MICPUN_94939	gTSS+1020975@8	1020975	+	9	55.5	172.5	70	200.5	alpha tubulin 2	498.5	373	Link to NCBI	8
NC_013048.1	GeneID:8247515	mRNA	MICPUN_86669	MICPUN_86669	gTSS+41430@11	41430	+	9	7	0	7	2	predicted protein	16	2	Link to NCBI	11
NC_013048.1	GeneID:8247652	mRNA	MICPUN_103087	MICPUN_103087	gTSS+565613@11	565613	+	9	9	5	9	5	predicted protein	28	10	Link to NCBI	11
NC_013048.1	GeneID:8247717	mRNA	MICPUN_62655	MICPUN_62655	gTSS+817888@11	817888	+	9	9	0	1	1	predicted protein	11	1	Link to NCBI	11
NC_013049.1	GeneID:8247949	mRNA	MICPUN_63054	MICPUN_63054	gTSS+613299@12	613299	+	9	9	1	9	3	predicted protein	22	4	Link to NCBI	12
NC_013049.1	GeneID:8248005	mRNA	MICPUN_106321	MICPUN_106321	gTSS+894857@12	894857	+	9	13	6	13	9	hypothetical protein	41	15	Link to NCBI	12
NC_013050.1	GeneID:8248576	mRNA	MICPUN_63387	MICPUN_63387	gTSS+74347@13	74347	+	9	9	18	9	12	major facilitator superfamily	48	30	Link to NCBI	13
NC_013051.1	GeneID:8248835	mRNA	MICPUN_63947	MICPUN_63947	gTSS+153829@14	153829	+	9	9	0	9	0	predicted protein	18	0	Link to NCBI	14
NC_013051.1	GeneID:8249152	mRNA	MICPUN_104153	MICPUN_104153	gTSS+593206@14	593206	+	9	22	58.99	22	50	predicted protein	152.99	108.99	Link to NCBI	14
NC_013052.1	GeneID:8249547	mRNA	MICPUN_64602	MICPUN_64602	gTSS+642577@15	642577	+	9	9	7	9	7	predicted protein	32	14	Link to NCBI	15
NC_013053.1	GeneID:8249657	mRNA	MICPUN_106619	MICPUN_106619	gTSS+354436@16	354436	+	9	10	0	13	1	predicted protein	24	1	Link to NCBI	16
NC_013038.1	GeneID:8250103	mRNA	BOP1	MICPUN_107319	gTSS-887322@1	883842	-	9	9	1	7	0	predicted protein	17	1	Link to NCBI	1
NC_013038.1	GeneID:8250515	mRNA	MICPUN_89585	MICPUN_89585	gTSS-1026243@1	1025099	-	9	9	3	15	2	predicted protein	29	5	Link to NCBI	1
NC_013039.1	GeneID:8241138	mRNA	MICPUN_56379	MICPUN_56379	gTSS-392719@2	390906	-	9	9	0	9	0	axoneme central apparatus protein-like protein	18	0	Link to NCBI	2
NC_013039.1	GeneID:8240693	mRNA	MICPUN_78644	MICPUN_78644	gTSS-521655@2	520746	-	9	9	1	9	1	predicted protein	20	2	Link to NCBI	2
NC_013039.1	GeneID:8240766	mRNA	MICPUN_98957	MICPUN_98957	gTSS-782728@2	781398	-	9	9	0	9	0	predicted protein	18	0	Link to NCBI	2
NC_013039.1	GeneID:8240782	mRNA	MICPUN_56138	MICPUN_56138	gTSS-845741@2	843852	-	9	8	7	9	9	predicted protein	33	16	Link to NCBI	2
NC_013039.1	GeneID:8240786	mRNA	MICPUN_106763	MICPUN_106763	gTSS-868205@2	865182	-	9	12	7	9	5	HIRA protein	33	12	Link to NCBI	2
NC_013039.1	GeneID:8240952	mRNA	MICPUN_106745	MICPUN_106745	gTSS-1497497@2	1492361	-	9	11	19	6	19	predicted protein	55	38	Link to NCBI	2
NC_013040.1	GeneID:8241828	mRNA	MICPUN_99616	MICPUN_99616	gTSS-1189701@3	1188527	-	9	9	0	9	0	predicted protein	18	0	Link to NCBI	3
NC_013040.1	GeneID:8242323	mRNA	MICPUN_93815	MICPUN_93815	gTSS-1485347@3	1482917	-	9	9	0	9	0.1	predicted protein	18.1	0.1	Link to NCBI	3
NC_013040.1	GeneID:8242383	mRNA	MICPUN_80246	MICPUN_80246	gTSS-1752134@3	1751654	-	9	9	0	10	0	predicted protein	19	0	Link to NCBI	3
NC_013041.1	GeneID:8242614	mRNA	MICPUN_57753	MICPUN_57753	gTSS-564940@4	564001	-	9	9	2	6	3	predicted protein	20	5	Link to NCBI	4
NC_013042.1	GeneID:8243379	mRNA	MICPUN_105565	MICPUN_105565	gTSS-513129@5	511287	-	9	11	11	10	11	small conductance mechanosensitive ion channel family	43	22	Link to NCBI	5
NC_013042.1	GeneID:8243433	mRNA	MICPUN_105588	MICPUN_105588	gTSS-762754@5	761577	-	9	9	0	9	0	predicted protein	18	0	Link to NCBI	5
NC_013044.1	GeneID:8244815	mRNA	MICPUN_106992	MICPUN_106992	gTSS-432367@7	431495	-	9	19	1	18	4	predicted protein	42	5	Link to NCBI	7
NC_013044.1	GeneID:8244849	mRNA	MICPUN_50952	MICPUN_50952	gTSS-554719@7	554104	-	9	9	0	9	0	predicted protein	18	0	Link to NCBI	7
NC_013048.1	GeneID:8247239	mRNA	PETM	MICPUN_109111	gTSS-161053@11	159939	-	9	17	3	5	2	cytochrome b6/f complex subunit PetM	27	5	Link to NCBI	11
NC_013048.1	GeneID:8247307	mRNA	MICPUN_62445	MICPUN_62445	gTSS-442097@11	440752	-	9	9	3	9	3	predicted protein	24	6	Link to NCBI	11
NC_013048.1	GeneID:8247335	mRNA	MICPUN_95446	MICPUN_95446	gTSS-521875@11	520272	-	9	9	0	9	0	aminotransferase	18	0	Link to NCBI	11
NC_013048.1	GeneID:8247348	mRNA	MICPUN_62524	MICPUN_62524	gTSS-565389@11	564297	-	9	9	4	9	4	hypothetical protein	26	8	Link to NCBI	11
NC_013048.1	GeneID:8247402	mRNA	MICPUN_62629	MICPUN_62629	gTSS-772892@11	770340	-	9	9	0	9	0	predicted protein	18	0	Link to NCBI	11
NC_013049.1	GeneID:8248030	mRNA	MICPUN_107163	MICPUN_107163	gTSS-993555@12	986056	-	9	13	24	12	25	predicted protein	74	49	Link to NCBI	12
NC_013050.1	GeneID:8248316	mRNA	MICPUN_63373	MICPUN_63373	gTSS-51079@13	49856	-	9	10	4	10	4	predicted protein	28	8	Link to NCBI	13
NC_013050.1	GeneID:8248403	mRNA	MICPUN_103764	MICPUN_103764	gTSS-373570@13	368547	-	9	9	2	8	2	predicted protein	21	4	Link to NCBI	13
NC_013051.1	GeneID:8248896	mRNA	MICPUN_92425	MICPUN_92425	gTSS-415358@14	413669	-	9	10	19	9	16	predicted protein	54	35	Link to NCBI	14
NC_013053.1	GeneID:8249595	mRNA	MICPUN_96064	MICPUN_96064	gTSS-125635@16	124360	-	9	10	1	11	0	predicted protein	22	1	Link to NCBI	16
NC_013053.1	GeneID:8249618	mRNA	MICPUN_64750	MICPUN_64750	gTSS-213487@16	212668	-	9	9	2	9	2	predicted protein	22	4	Link to NCBI	16
NC_012643.1	GeneID:7804385	tRNA	trnT(GGT)	MicpuN_mit73	nTSS-44279@MT	44160	-	9	9	0	2	0	tRNA-Gly	11	0	Link to NCBI	MT
NC_013038.1	GeneID:8250348	mRNA	RPS13	MICPUN_89270	gTSS+104912@1	104912	+	8	8	8	8	5	ribosomal protein S13, chloroplast precursor	29	13	Link to NCBI	1
NC_013038.1	GeneID:8250396	mRNA	GLP1	MICPUN_114061	gTSS+319833@1	319833	+	8	8	3	9	1	hypothetical protein	21	4	Link to NCBI	1
NC_013038.1	GeneID:8250412	mRNA	MICPUN_113382	MICPUN_113382	gTSS+389853@1	389853	+	8	11	34	13	35	acetyl-coa carboxylase	93	69	Link to NCBI	1
NC_013038.1	GeneID:8250144	mRNA	MICPUN_77396	MICPUN_77396	gTSS+1106687@1	1106687	+	8	8	0	8	0	predicted protein	16	0	Link to NCBI	1
NC_013038.1	GeneID:8250293	mRNA	MICPUN_98579	MICPUN_98579	gTSS+1909808@1	1909808	+	8	8	1	8	2	predicted protein	19	3	Link to NCBI	1
NC_013039.1	GeneID:8241151	mRNA	MICPUN_105183	MICPUN_105183	gTSS+433272@2	433272	+	8	8	14	11	16	predicted protein	49	30	Link to NCBI	2
NC_013039.1	GeneID:8241302	mRNA	MICPUN_90010	MICPUN_90010	gTSS+1007763@2	1007763	+	8	11	20	11	16	hypothetical protein	58	36	Link to NCBI	2
NC_013039.1	GeneID:8241336	mRNA	MICPUN_113461	MICPUN_113461	gTSS+1127279@2	1127279	+	8	8	10	7	9	cathepsin	34	19	Link to NCBI	2
NC_013039.1	GeneID:8241020	mRNA	MICPUN_55655	MICPUN_55655	gTSS+1855204@2	1855204	+	8	8	2	8	0	bromodomain-containing protein	18	2	Link to NCBI	2
NC_013041.1	GeneID:8242946	mRNA	MICPUN_52700	MICPUN_52700	gTSS+359575@4	359575	+	8	8	2	8	2	voltage-gated ion channel superfamily	20	4	Link to NCBI	4
NC_013041.1	GeneID:8243011	mRNA	SHMT	MICPUN_104794	gTSS+622245@4	622245	+	8	15	10	16	10	serine hydroxymethyltransferase	51	20	Link to NCBI	4
NC_013041.1	GeneID:8242634	mRNA	MICPUN_93957	MICPUN_93957	gTSS+643358@4	643358	+	8	8	3	7	2	proteasomal ATPase	20	5	Link to NCBI	4
NC_013041.1	GeneID:8243043	mRNA	PGM1	MICPUN_96333	gTSS+768590@4	768590	+	8	8	4	9	4	2,3-bisphosphoglycerate-independent phosphoglycerate mutase	25	8	Link to NCBI	4
NC_013042.1	GeneID:8243639	mRNA	MICPUN_58274	MICPUN_58274	gTSS+12368@5	12368	+	8	8	3	8	3	voltage-gated ion channel superfamily	22	6	Link to NCBI	5
NC_013042.1	GeneID:8243642	mRNA	MICPUN_105524	MICPUN_105524	gTSS+24761@5	24761	+	8	8	2	8	3	adenylate kinase	21	5	Link to NCBI	5
NC_013043.1	GeneID:8244456	mRNA	MICPUN_94461	MICPUN_94461	gTSS+377388@6	377388	+	8	9	9	9	11	predicted protein	38	20	Link to NCBI	6
NC_013043.1	GeneID:8244488	mRNA	MICPUN_108431	MICPUN_108431	gTSS+505530@6	505530	+	8	8	5	8	3	predicted protein	24	8	Link to NCBI	6
NC_013043.1	GeneID:8244295	mRNA	MICPUN_101177	MICPUN_101177	gTSS+1182174@6	1182174	+	8	6	0	7	4	predicted protein	17	4	Link to NCBI	6
NC_013044.1	GeneID:8245222	mRNA	MICPUN_60041	MICPUN_60041	gTSS+648596@7	648596	+	8	8	0	8	0	predicted protein	16	0	Link to NCBI	7
NC_013044.1	GeneID:8245300	mRNA	MICPUN_104895	MICPUN_104895	gTSS+968667@7	968667	+	8	559.62	160.83	514.46	318.56	prasinophyte specific chlorophyll a/b-binding protein, chloroplast precursor	1553.47	479.39	Link to NCBI	7
NC_013045.1	GeneID:8245424	mRNA	MICPUN_104906	MICPUN_104906	gTSS+30491@8	30491	+	8	10	5	10	6	cysteine endopeptidase	31	11	Link to NCBI	8
NC_013045.1	GeneID:8245832	mRNA	MSD	MICPUN_60680	gTSS+567252@8	567252	+	8	7	7	7	13	manganese superoxide dismutase	34	20	Link to NCBI	8
NC_013045.1	GeneID:8245649	mRNA	MICPUN_60904	MICPUN_60904	gTSS+1039491@8	1039491	+	8	14	0	14	0	predicted protein	28	0	Link to NCBI	8
NC_013046.1	GeneID:8246418	mRNA	MICPUN_61249	MICPUN_61249	gTSS+456714@9	456714	+	8	8	10	8	4	predicted protein	30	14	Link to NCBI	9
NC_013046.1	GeneID:8246183	mRNA	MICPUN_61401	MICPUN_61401	gTSS+735652@9	735652	+	8	8	1	8	1	predicted protein	18	2	Link to NCBI	9
NC_013046.1	GeneID:8246547	mRNA	MICPUN_61489	MICPUN_61489	gTSS+923781@9	923781	+	8	8	2	8	2	hypothetical protein	20	4	Link to NCBI	9
NC_013047.1	GeneID:8246977	mRNA	MICPUN_113319	MICPUN_113319	gTSS+318620@10	318620	+	8	8	0	8	0	hypothetical protein	16	0	Link to NCBI	10
NC_013047.1	GeneID:8247094	mRNA	MICPUN_72389	MICPUN_72389	gTSS+789198@10	789198	+	8	8	2	0	0	predicted protein	10	2	Link to NCBI	10
NC_013048.1	GeneID:8247202	mRNA	MICPUN_62237	MICPUN_62237	gTSS+37488@11	37488	+	8	8	0	8	0	predicted protein	16	0	Link to NCBI	11
NC_013048.1	GeneID:8247678	mRNA	MICPUN_109170	MICPUN_109170	gTSS+675225@11	675225	+	8	8	0	8	0	predicted protein	16	0	Link to NCBI	11
NC_013049.1	GeneID:8248165	mRNA	MICPUN_63095	MICPUN_63095	gTSS+508738@12	508738	+	8	9	21	11	20	predicted protein	61	41	Link to NCBI	12
NC_013049.1	GeneID:8248297	mRNA	MICPUN_62843	MICPUN_62843	gTSS+1055642@12	1055642	+	8	19	5	15	6	SNF2 super family	45	11	Link to NCBI	12
NC_013050.1	GeneID:8248692	mRNA	MICPUN_106426	MICPUN_106426	gTSS+549454@13	549454	+	8	8	2	8	1	predicted protein	19	3	Link to NCBI	13
NC_013052.1	GeneID:8249337	mRNA	MICPUN_88734	MICPUN_88734	gTSS+509642@15	509642	+	8	8	3	8	2	predicted protein	21	5	Link to NCBI	15
NC_013053.1	GeneID:8249575	mRNA	MICPUN_64657	MICPUN_64657	gTSS+27440@16	27440	+	8	8	7	8	6	predicted protein	29	13	Link to NCBI	16
NC_013053.1	GeneID:8249576	mRNA	MICPUN_64658	MICPUN_64658	gTSS+30843@16	30843	+	8	8	3	8	2	nad-k like protein	21	5	Link to NCBI	16
NC_013053.1	GeneID:8249594	mRNA	MICPUN_64702	MICPUN_64702	gTSS+121909@16	121909	+	8	8	2	0	1	predicted protein	11	3	Link to NCBI	16
NC_012643.1	GeneID:7804346	CDS	atp6_2	MicpuN_mit34	gTSS+24267@MT	24267	+	8	9	78	9	72	ATPase subunit 6.2	168	150	Link to NCBI	MT
NC_012643.1	GeneID:7804388	CDS	nad7	MicpuN_mit76	gTSS+44363@MT	44363	+	8	29	46	14	40	NADH dehydrogenase subunit 7	129	86	Link to NCBI	MT
NC_012643.1	GeneID:7804391	CDS	nad3	MicpuN_mit79	gTSS+45817@MT	45817	+	8	8	4	11	15	NADH dehydrogenase subunit 3	38	19	Link to NCBI	MT
NC_013038.1	GeneID:8250362	mRNA	MICPUN_54849	MICPUN_54849	gTSS-165572@1	164653	-	8	8	0	0	0	predicted protein	8	0	Link to NCBI	1
NC_013038.1	GeneID:8250096	mRNA	ELF1_B385	MICPUN_92934	gTSS-790808@1	789694	-	8	8	2	4	1.5	predicted protein	15.5	3.5	Link to NCBI	1
NC_013038.1	GeneID:8250559	mRNA	MICPUN_93101	MICPUN_93101	gTSS-1251986@1	1247560	-	8	8	2	8	2	predicted protein	20	4	Link to NCBI	1
NC_013038.1	None	tRNA	tRNA	chr1_gene5	nTSS-1704077@1	1703970	-	8	8	0	0	0	tRNA	8	0	NA	1
NC_013039.1	GeneID:8240638	mRNA	MICPUN_93571	MICPUN_93571	gTSS-267121@2	265744	-	8	8	8	8	8	predicted protein	32	16	Link to NCBI	2
NC_013039.1	GeneID:8240708	mRNA	MICPUN_70377	MICPUN_70377	gTSS-566723@2	565374	-	8	8	0	7	0	mitochondrial carrier family	15	0	Link to NCBI	2
NC_013039.1	GeneID:8240815	mRNA	MICPUN_56076	MICPUN_56076	gTSS-973147@2	971467	-	8	8	0	22	6	hypothetical protein	36	6	Link to NCBI	2
NC_013039.1	GeneID:8240852	mRNA	MICPUN_56000	MICPUN_56000	gTSS-1107266@2	1105468	-	8	8	2	8	2	predicted protein	20	4	Link to NCBI	2
NC_013039.1	GeneID:8240969	mRNA	MICPUN_78453	MICPUN_78453	gTSS-1629135@2	1628699	-	8	8	3	8	3	predicted protein	22	6	Link to NCBI	2
NC_013039.1	GeneID:8241474	mRNA	CSD	MICPUN_55723	gTSS-1707841@2	1706571	-	8	4	4	8	3	cold-shock DNA binding protein	19	7	Link to NCBI	2
NC_013040.1	GeneID:8242211	mRNA	MICPUN_90289	MICPUN_90289	gTSS-1046589@3	1045020	-	8	9	21	18	18	caltractin	66	39	Link to NCBI	3
NC_013041.1	GeneID:8242682	mRNA	MICPUN_57882	MICPUN_57882	gTSS-836659@4	836319	-	8	8	0	8	0	mitochondrial protein translocase family	16	0	Link to NCBI	4
NC_013041.1	GeneID:8243071	mRNA	MICPUN_108109	MICPUN_108109	gTSS-874997@4	872892	-	8	12	12	12	12	predicted protein	48	24	Link to NCBI	4
NC_013041.1	GeneID:8242749	mRNA	MICPUN_100164	MICPUN_100164	gTSS-1157769@4	1154288	-	8	8	3	8	1	predicted protein	20	4	Link to NCBI	4
NC_013041.1	GeneID:8243211	mRNA	MICPUN_58167	MICPUN_58167	gTSS-1410574@4	1409651	-	8	8	0	8	0	predicted protein	16	0	Link to NCBI	4
NC_013042.1	GeneID:8243703	mRNA	MICPUN_82300	MICPUN_82300	gTSS-282412@5	281389	-	8	8	0	8	1	predicted protein	17	1	Link to NCBI	5
NC_013042.1	GeneID:8243369	mRNA	MICPUN_58490	MICPUN_58490	gTSS-463203@5	461500	-	8	8	2	8	1	predicted protein	19	3	Link to NCBI	5
NC_013042.1	GeneID:8243795	mRNA	MICPUN_58575	MICPUN_58575	gTSS-654287@5	651671	-	8	8	1	8	0	DEAD/DEAH box RNA helicase	17	1	Link to NCBI	5
NC_013043.1	GeneID:8244115	mRNA	MICPUN_108424	MICPUN_108424	gTSS-451236@6	449742	-	8	8	7	8	7	predicted protein	30	14	Link to NCBI	6
NC_013043.1	GeneID:8244333	mRNA	MICPUN_59665	MICPUN_59665	gTSS-1311098@6	1308224	-	8	8	3	8	3	predicted protein	22	6	Link to NCBI	6
NC_013044.1	GeneID:8244935	mRNA	MICPUN_60157	MICPUN_60157	gTSS-871130@7	868648	-	8	8	0	8	2	predicted protein	18	2	Link to NCBI	7
NC_013045.1	GeneID:8245539	mRNA	MICPUN_84618	MICPUN_84618	gTSS-545771@8	544757	-	8	8	2	8	2	predicted protein	20	4	Link to NCBI	8
NC_013045.1	GeneID:8245608	mRNA	MICPUN_108801	MICPUN_108801	gTSS-878572@8	877853	-	8	8	10	8	13	hypothetical protein	39	23	Link to NCBI	8
NC_013045.1	GeneID:8245621	mRNA	CAL	MICPUN_97782	gTSS-933458@8	932633	-	8	8	3	12	3	Caltractin/Centrin	26	6	Link to NCBI	8
NC_013045.1	GeneID:8245659	mRNA	MICPUN_97791	MICPUN_97791	gTSS-1075779@8	1075086	-	8	8	0	8	0	predicted protein	16	0	Link to NCBI	8
NC_013046.1	GeneID:8246127	mRNA	MICPUN_61279	MICPUN_61279	gTSS-520552@9	518251	-	8	8	2	0	1	hypothetical protein	11	3	Link to NCBI	9
NC_013047.1	GeneID:8246846	mRNA	MICPUN_102807	MICPUN_102807	gTSS-918170@10	917025	-	8	10	2	10	2	predicted protein	24	4	Link to NCBI	10
NC_013048.1	GeneID:8247246	mRNA	MICPUN_109118	MICPUN_109118	gTSS-191144@11	189660	-	8	8	1	7	0	predicted protein	16	1	Link to NCBI	11
NC_013048.1	GeneID:8247284	mRNA	MICPUN_109129	MICPUN_109129	gTSS-358390@11	357672	-	8	8	0	8	1	predicted protein	17	1	Link to NCBI	11
NC_013049.1	GeneID:8248063	mRNA	MICPUN_63332	MICPUN_63332	gTSS-42170@12	38359	-	8	8	5	8	5	Nucleosome/chromatin assembly complex protein	26	10	Link to NCBI	12
NC_013049.1	GeneID:8247882	mRNA	MICPUN_103521	MICPUN_103521	gTSS-346729@12	345485	-	8	9	0	4	0	predicted protein	13	0	Link to NCBI	12
NC_013050.1	GeneID:8248563	mRNA	MICPUN_92195	MICPUN_92195	gTSS-35220@13	33131	-	8	8	1	7	0	predicted protein	16	1	Link to NCBI	13
NC_013050.1	GeneID:8248363	mRNA	MICPUN_87662	MICPUN_87662	gTSS-236608@13	236081	-	8	8	0	8	0	predicted protein	16	0	Link to NCBI	13
NC_013050.1	GeneID:8248484	mRNA	MICPUN_109388	MICPUN_109388	gTSS-682142@13	681222	-	8	8	3	8	1	predicted protein	20	4	Link to NCBI	13
NC_013051.1	GeneID:8248972	mRNA	MICPUN_64236	MICPUN_64236	gTSS-749781@14	747879	-	8	25	4	22	3	predicted protein	54	7	Link to NCBI	14
NC_013053.1	GeneID:8249583	mRNA	MICPUN_73104	MICPUN_73104	gTSS-69267@16	68567	-	8	8	0	8	0	predicted protein	16	0	Link to NCBI	16
NC_012643.1	GeneID:7804330	CDS	atp6_1	MicpuN_mit18	gTSS-12039@MT	11237	-	8	9	78	9	72	ATPase subunit 6.1	168	150	Link to NCBI	MT
NC_013038.1	GeneID:8250380	mRNA	MICPUN_107465	MICPUN_107465	gTSS+249144@1	249144	+	7	7	2	7	2	predicted protein	18	4	Link to NCBI	1
NC_013038.1	GeneID:8250411	mRNA	HISG	MICPUN_54948	gTSS+381988@1	381988	+	7	7	5	7	5	ATP phosphoribosyl transferase chloroplast precursor	24	10	Link to NCBI	1
NC_013038.1	GeneID:8250416	mRNA	TAT	MICPUN_113229	gTSS+413090@1	413090	+	7	7	1	8	1	tyrosine aminotransferase	17	2	Link to NCBI	1
NC_013038.1	GeneID:8250049	mRNA	MICPUN_112726	MICPUN_112726	gTSS+489361@1	489361	+	7	7	1	7	1	predicted protein	16	2	Link to NCBI	1
NC_013038.1	GeneID:8250503	mRNA	MICPUN_55179	MICPUN_55179	gTSS+959730@1	959730	+	7	10	11	10	12	demethylmenaquinone methyltransferase/aldolase	43	23	Link to NCBI	1
NC_013038.1	GeneID:8250511	mRNA	VPS28	MICPUN_113355	gTSS+996796@1	996796	+	7	7	4	7	4	vacuolar protein sorting-associated protein	22	8	Link to NCBI	1
NC_013038.1	GeneID:8250623	mRNA	DXS	MICPUN_107366	gTSS+1619227@1	1619227	+	7	10	25	12	27	predicted protein	74	52	Link to NCBI	1
NC_013039.1	GeneID:8241313	mRNA	MICPUN_93438	MICPUN_93438	gTSS+1050918@2	1050918	+	7	7	5	6	3	predicted protein	21	8	Link to NCBI	2
NC_013040.1	GeneID:8241623	mRNA	MICPUN_56772	MICPUN_56772	gTSS+404200@3	404200	+	7	7	0	7	0	predicted protein	14	0	Link to NCBI	3
NC_013040.1	GeneID:8242215	mRNA	MICPUN_75328	MICPUN_75328	gTSS+1057188@3	1057188	+	7	8	0	8	0	predicted protein	16	0	Link to NCBI	3
NC_013040.1	GeneID:8242219	mRNA	MICPUN_90296	MICPUN_90296	gTSS+1067977@3	1067977	+	7	11	8	11	8	predicted protein	38	16	Link to NCBI	3
NC_013040.1	GeneID:8242240	mRNA	MICPUN_107954	MICPUN_107954	gTSS+1146741@3	1146741	+	7	6	5	8	6	predicted protein	25	11	Link to NCBI	3
NC_013041.1	GeneID:8242902	mRNA	MICPUN_106839	MICPUN_106839	gTSS+200988@4	200988	+	7	7	0	7	1	predicted protein	15	1	Link to NCBI	4
NC_013041.1	GeneID:8243070	mRNA	MICPUN_90540	MICPUN_90540	gTSS+868588@4	868588	+	7	7	7	7	7	predicted protein	28	14	Link to NCBI	4
NC_013041.1	GeneID:8243208	mRNA	MICPUN_58161	MICPUN_58161	gTSS+1397956@4	1397956	+	7	7	2	7	0	predicted protein	16	2	Link to NCBI	4
NC_013042.1	GeneID:8243649	mRNA	MICPUN_100333	MICPUN_100333	gTSS+64249@5	64249	+	7	7	0	7	0	predicted protein	14	0	Link to NCBI	5
NC_013042.1	GeneID:8243849	mRNA	MICPUN_58690	MICPUN_58690	gTSS+891428@5	891428	+	7	7	1	7	0	predicted protein	15	1	Link to NCBI	5
NC_013042.1	GeneID:8243933	mRNA	MICPUN_58855	MICPUN_58855	gTSS+1197947@5	1197947	+	7	7	0	7	0	predicted protein	14	0	Link to NCBI	5
NC_013042.1	GeneID:8243996	mRNA	MICPUN_58980	MICPUN_58980	gTSS+1473561@5	1473561	+	7	7	5	7	4	predicted protein	23	9	Link to NCBI	5
NC_013043.1	GeneID:8244541	mRNA	MICPUN_59373	MICPUN_59373	gTSS+735048@6	735048	+	7	7	2	0	2	predicted protein	11	4	Link to NCBI	6
NC_013043.1	GeneID:8244606	mRNA	MICPUN_59508	MICPUN_59508	gTSS+1012273@6	1012273	+	7	14	23	14	22	NhaA Na+:H+ antiporter family	73	45	Link to NCBI	6
NC_013043.1	GeneID:8244305	mRNA	CHLG	MICPUN_59614	gTSS+1212465@6	1212465	+	7	7	35	7	34	chlorophyll synthetase	83	69	Link to NCBI	6
NC_013043.1	GeneID:8244685	mRNA	MICPUN_105777	MICPUN_105777	gTSS+1334592@6	1334592	+	7	7	12	7	10	predicted protein	36	22	Link to NCBI	6
NC_013044.1	GeneID:8245110	mRNA	MICPUN_59807	MICPUN_59807	gTSS+197790@7	197790	+	7	7	0	7	0	predicted protein	14	0	Link to NCBI	7
NC_013044.1	GeneID:8245218	mRNA	MICPUN_60033	MICPUN_60033	gTSS+635450@7	635450	+	7	7	4	7	10	predicted protein	28	14	Link to NCBI	7
NC_013045.1	GeneID:8245825	mRNA	MICPUN_60667	MICPUN_60667	gTSS+539214@8	539214	+	7	7	0	7	0	galactokinase	14	0	Link to NCBI	8
NC_013045.1	GeneID:8245881	mRNA	MICPUN_105956	MICPUN_105956	gTSS+816006@8	816006	+	7	7	9	7	10	predicted protein	33	19	Link to NCBI	8
NC_013045.1	GeneID:8245972	mRNA	CYP-B	MICPUN_84244	gTSS+1209972@8	1209972	+	7	18	2	20	1	peptidylprolyl isomerase, precursor	41	3	Link to NCBI	8
NC_013046.1	GeneID:8246388	mRNA	MICPUN_61190	MICPUN_61190	gTSS+332669@9	332669	+	7	7	8	2	4	predicted protein	21	12	Link to NCBI	9
NC_013047.1	GeneID:8246973	mRNA	MICPUN_108999	MICPUN_108999	gTSS+305774@10	305774	+	7	7	3	8	4	predicted protein	22	7	Link to NCBI	10
NC_013047.1	GeneID:8247129	mRNA	MICPUN_62101	MICPUN_62101	gTSS+930556@10	930556	+	7	7	2	7	2	hypothetical protein	18	4	Link to NCBI	10
NC_013049.1	GeneID:8248071	mRNA	MICPUN_106372	MICPUN_106372	gTSS+68461@12	68461	+	7	15	5	15	4	predicted protein	39	9	Link to NCBI	12
NC_013049.1	GeneID:8248127	mRNA	MICPUN_73517	MICPUN_73517	gTSS+364674@12	364674	+	7	7	0	7	0	predicted protein	14	0	Link to NCBI	12
NC_013050.1	GeneID:8248686	mRNA	MICPUN_63626	MICPUN_63626	gTSS+526099@13	526099	+	7	12	0	12	0	predicted protein	24	0	Link to NCBI	13
NC_013050.1	GeneID:8248704	mRNA	MICPUN_103835	MICPUN_103835	gTSS+604157@13	604157	+	7	11	1	8	1	predicted protein	21	2	Link to NCBI	13
NC_013051.1	GeneID:8249098	mRNA	MICPUN_64069	MICPUN_64069	gTSS+399352@14	399352	+	7	7	3	7	4	predicted protein	21	7	Link to NCBI	14
NC_013052.1	GeneID:8249461	mRNA	MICPUN_109563	MICPUN_109563	gTSS+292630@15	292630	+	7	23	83	17	80	predicted protein	203	163	Link to NCBI	15
NC_013038.1	GeneID:8250354	mRNA	MICPUN_51184	MICPUN_51184	gTSS-136564@1	135593	-	7	7	0	7	0	predicted protein	14	0	Link to NCBI	1
NC_013038.1	GeneID:8250014	mRNA	PSP5	MICPUN_112701	gTSS-310460@1	307620	-	7	7	1	7	1	mitochondrial carrier family	16	2	Link to NCBI	1
NC_013038.1	GeneID:8250051	mRNA	Nar2	MICPUN_104705	gTSS-504245@1	503168	-	7	7	1	7	1	high affinity nitrate transporter accessory protein	16	2	Link to NCBI	1
NC_013038.1	GeneID:8250075	mRNA	MICPUN_114040	MICPUN_114040	gTSS-624869@1	622242	-	7	7	1	7	1	sac phosphatase	16	2	Link to NCBI	1
NC_013038.1	GeneID:8250221	mRNA	MICPUN_93204	MICPUN_93204	gTSS-1550613@1	1547614	-	7	7	2	7	4	predicted protein	20	6	Link to NCBI	1
NC_013038.1	GeneID:8250227	mRNA	MICPUN_107597	MICPUN_107597	gTSS-1583034@1	1582151	-	7	7	6	7	4	predicted protein	24	10	Link to NCBI	1
NC_013038.1	GeneID:8250645	mRNA	MICPUN_93264	MICPUN_93264	gTSS-1762045@1	1759320	-	7	7	2	7	1	predicted protein	17	3	Link to NCBI	1
NC_013039.1	GeneID:8241127	mRNA	MICPUN_56399	MICPUN_56399	gTSS-354984@2	354277	-	7	7	0	7	0	predicted protein	14	0	Link to NCBI	2
NC_013039.1	GeneID:8240777	mRNA	MICPUN_56148	MICPUN_56148	gTSS-824280@2	823067	-	7	7	0	0	0	predicted protein	7	0	Link to NCBI	2
NC_013040.1	GeneID:8241795	mRNA	MICPUN_57121	MICPUN_57121	gTSS-1061024@3	1060360	-	7	7	0	7	1	flagellar associated protein	15	1	Link to NCBI	3
NC_013040.1	GeneID:8242315	mRNA	MICPUN_107991	MICPUN_107991	gTSS-1455772@3	1454124	-	7	13	9	15	11	predicted protein	48	20	Link to NCBI	3
NC_013040.1	GeneID:8241911	mRNA	MICPUN_113653	MICPUN_113653	gTSS-1545293@3	1542338	-	7	7	14	7	13	cyclin B like protein	41	27	Link to NCBI	3
NC_013040.1	GeneID:8241933	mRNA	ASP1	MICPUN_99771	gTSS-1651021@3	1649505	-	7	7	0	0	0	aspartate aminotransferase	7	0	Link to NCBI	3
NC_013041.1	GeneID:8243020	mRNA	MICPUN_80902	MICPUN_80902	gTSS-653082@4	651978	-	7	7	0	7	0	predicted protein	14	0	Link to NCBI	4
NC_013041.1	GeneID:8242686	mRNA	MICPUN_100066	MICPUN_100066	gTSS-852305@4	847973	-	7	7	18	7	15	set domain protein	47	33	Link to NCBI	4
NC_013041.1	GeneID:8242736	mRNA	LC2	MICPUN_104800	gTSS-1092420@4	1091644	-	7	7	2	7	2	outer arm dynein light chain 2	18	4	Link to NCBI	4
NC_013042.1	GeneID:8243440	mRNA	MICPUN_94241	MICPUN_94241	gTSS-793772@5	791330	-	7	16	34.5	16	35	H+-translocating pyrophosphatase family	101.5	69.5	Link to NCBI	5
NC_013042.1	GeneID:8243834	mRNA	MICPUN_81659	MICPUN_81659	gTSS-825121@5	823652	-	7	7	1	8	0	predicted protein	16	1	Link to NCBI	5
NC_013042.1	GeneID:8243466	mRNA	MICPUN_58676	MICPUN_58676	gTSS-861235@5	859999	-	7	7	3	6	2	predicted protein	18	5	Link to NCBI	5
NC_013042.1	GeneID:8243875	mRNA	MICPUN_100633	MICPUN_100633	gTSS-995662@5	994520	-	7	7	1	8	2	predicted protein	18	3	Link to NCBI	5
NC_013042.1	GeneID:8243615	mRNA	LC7	MICPUN_96385	gTSS-1436531@5	1436111	-	7	7	2	7	2	dynein outer arm light chain	18	4	Link to NCBI	5
NC_013042.1	None	tRNA	tRNA	chr5_gene3	nTSS-1127568@5	1127417	-	7	7	1	0	1	tRNA	9	2	NA	5
NC_013043.1	GeneID:8244407	mRNA	MICPUN_59110	MICPUN_59110	gTSS-208356@6	206739	-	7	4	0	6	0	predicted protein	10	0	Link to NCBI	6
NC_013043.1	GeneID:8244247	mRNA	MICPUN_108491	MICPUN_108491	gTSS-992243@6	990653	-	7	7	1	7	1	predicted protein	16	2	Link to NCBI	6
NC_013043.1	GeneID:8244271	mRNA	MICPUN_59547	MICPUN_59547	gTSS-1083861@6	1082118	-	7	7	2	7	2	major facilitator superfamily	18	4	Link to NCBI	6
NC_013043.1	GeneID:8244637	mRNA	MICPUN_108503	MICPUN_108503	gTSS-1125691@6	1124503	-	7	7	0	7	0	hypothetical protein	14	0	Link to NCBI	6
NC_013044.1	GeneID:8244724	mRNA	MICPUN_72125	MICPUN_72125	gTSS-72839@7	72348	-	7	7	3	7	3	predicted protein	20	6	Link to NCBI	7
NC_013044.1	GeneID:8245106	mRNA	MICPUN_59801	MICPUN_59801	gTSS-190109@7	185753	-	7	7	0	7	2	predicted protein	16	2	Link to NCBI	7
NC_013044.1	GeneID:8244917	mRNA	MICPUN_105844	MICPUN_105844	gTSS-806943@7	804115	-	7	7	1	16	2	predicted protein	26	3	Link to NCBI	7
NC_013044.1	GeneID:8244932	mRNA	MICPUN_60151	MICPUN_60151	gTSS-856726@7	856207	-	7	7	0	8	1	predicted protein	16	1	Link to NCBI	7
NC_013044.1	GeneID:8244999	mRNA	MICPUN_60299	MICPUN_60299	gTSS-1162918@7	1162397	-	7	7	6.97	7	2	predicted protein	22.97	8.97	Link to NCBI	7
NC_013045.1	GeneID:8245560	mRNA	MICPUN_84366	MICPUN_84366	gTSS-665460@8	664376	-	7	6	0	7	0	predicted protein	13	0	Link to NCBI	8
NC_013045.1	GeneID:8245663	mRNA	MICPUN_60926	MICPUN_60926	gTSS-1088371@8	1086429	-	7	7	5	0	4	predicted protein	16	9	Link to NCBI	8
NC_013046.1	GeneID:8246025	mRNA	TSHA	MICPUN_107379	gTSS-137391@9	135404	-	7	7	3	7	8	voltage-gated ion channel superfamily	25	11	Link to NCBI	9
NC_013046.1	GeneID:8246427	mRNA	MICPUN_107068	MICPUN_107068	gTSS-483076@9	480997	-	7	7	9	7	8	predicted protein	31	17	Link to NCBI	9
NC_013046.1	GeneID:8246204	mRNA	MICPUN_61447	MICPUN_61447	gTSS-830795@9	827621	-	7	7	0	7	0	predicted protein	14	0	Link to NCBI	9
NC_013046.1	GeneID:8246554	mRNA	MICPUN_61505	MICPUN_61505	gTSS-953452@9	950462	-	7	11	9	11	9	predicted protein	40	18	Link to NCBI	9
NC_013047.1	GeneID:8246967	mRNA	MICPUN_61783	MICPUN_61783	gTSS-273400@10	271887	-	7	7	0	7	0	Drug/Metabolite transporter superfamily	14	0	Link to NCBI	10
NC_013047.1	GeneID:8246779	mRNA	MICPUN_102712	MICPUN_102712	gTSS-623968@10	623348	-	7	8	28	8	4	predicted protein	48	32	Link to NCBI	10
NC_013047.1	GeneID:8246810	mRNA	MICPUN_53791	MICPUN_53791	gTSS-779586@10	777971	-	7	7	0	7	0	predicted protein	14	0	Link to NCBI	10
NC_013047.1	GeneID:8247154	mRNA	MICPUN_106188	MICPUN_106188	gTSS-1026933@10	1024405	-	7	7	5	36	11	pyruvate dehydrogenase	59	16	Link to NCBI	10
NC_013048.1	GeneID:8247330	mRNA	MICPUN_86679	MICPUN_86679	gTSS-508316@11	506900	-	7	7	0	7	0	predicted protein	14	0	Link to NCBI	11
NC_013048.1	GeneID:8247397	mRNA	MICPUN_62619	MICPUN_62619	gTSS-750381@11	749932	-	7	7	0	8	0	predicted protein	15	0	Link to NCBI	11
NC_013048.1	GeneID:8247493	mRNA	MICPUN_109217	MICPUN_109217	gTSS-1110020@11	1108987	-	7	7	0	8	0	predicted protein	15	0	Link to NCBI	11
NC_013049.1	GeneID:8248177	mRNA	MICPUN_63076	MICPUN_63076	gTSS-562321@12	557168	-	7	7	8	0	6	predicted protein	21	14	Link to NCBI	12
NC_013050.1	GeneID:8248430	mRNA	MICPUN_63601	MICPUN_63601	gTSS-485855@13	485161	-	7	11	0	11	0	predicted protein	22	0	Link to NCBI	13
NC_013051.1	GeneID:8249201	mRNA	MICPUN_64275	MICPUN_64275	gTSS-826766@14	825534	-	7	5	0	7	0	predicted protein	12	0	Link to NCBI	14
NC_013052.1	GeneID:8249266	mRNA	MICPUN_64395	MICPUN_64395	gTSS-203024@15	200923	-	7	7	3	6	3	predicted protein	19	6	Link to NCBI	15
NC_013052.1	GeneID:8249473	mRNA	MICPUN_88516	MICPUN_88516	gTSS-337591@15	336529	-	7	7	0	7	0	predicted protein	14	0	Link to NCBI	15
NC_013052.1	GeneID:8249376	mRNA	MICPUN_104460	MICPUN_104460	gTSS-715672@15	714601	-	7	8	2	2	1	predicted protein	13	3	Link to NCBI	15
NC_013052.1	GeneID:8249382	mRNA	MICPUN_109602	MICPUN_109602	gTSS-733803@15	732956	-	7	7	2	7	2	predicted protein	18	4	Link to NCBI	15
NC_013053.1	GeneID:8249731	mRNA	CDKB	MICPUN_105013	gTSS-58399@16	56611	-	7	7	1	7	3	predicted protein	18	4	Link to NCBI	16
NC_013053.1	GeneID:8249741	mRNA	SEC61g	MICPUN_109616	gTSS-92711@16	91963	-	7	7	0	6	0	type II secretory pathway family	13	0	Link to NCBI	16
NC_013053.1	GeneID:8249666	mRNA	MICPUN_109642	MICPUN_109642	gTSS-386848@16	385415	-	7	7	2	7	2	predicted protein	18	4	Link to NCBI	16
NC_013038.1	GeneID:8250449	mRNA	CAM	MICPUN_104708	gTSS+575919@1	575919	+	6	13	7	10	10	calmodulin	40	17	Link to NCBI	1
NC_013038.1	GeneID:8250512	mRNA	MICPUN_51506	MICPUN_51506	gTSS+1005462@1	1005462	+	6	6	2	6	1	predicted protein	15	3	Link to NCBI	1
NC_013038.1	GeneID:8250149	mRNA	MICPUN_55251	MICPUN_55251	gTSS+1136059@1	1136059	+	6	5	0	6	0	CTP synthase	11	0	Link to NCBI	1
NC_013038.1	GeneID:8250552	mRNA	MICPUN_55284	MICPUN_55284	gTSS+1208451@1	1208451	+	6	6	3	5	1	predicted protein	15	4	Link to NCBI	1
NC_013038.1	GeneID:8250204	mRNA	MICPUN_77410	MICPUN_77410	gTSS+1473170@1	1473170	+	6	6	2	7	2	predicted protein	17	4	Link to NCBI	1
NC_013038.1	GeneID:8250648	mRNA	AP2B	MICPUN_107370	gTSS+1767608@1	1767608	+	6	6	12	5	11	predicted protein	34	23	Link to NCBI	1
NC_013039.1	GeneID:8240684	mRNA	MICPUN_90086	MICPUN_90086	gTSS+487018@2	487018	+	6	6	3	15	1	ras-related gtp-binding protein	25	4	Link to NCBI	2
NC_013039.1	GeneID:8241195	mRNA	MICPUN_56277	MICPUN_56277	gTSS+566804@2	566804	+	6	6	0	6	0	predicted protein	12	0	Link to NCBI	2
NC_013039.1	GeneID:8240735	mRNA	ATPD	MICPUN_93509	gTSS+658265@2	658265	+	6	13	34	11	17	H+-or Na+-translocating f-type, v-type and A-type ATPase superfamily	75	51	Link to NCBI	2
NC_013039.1	GeneID:8241294	mRNA	MICPUN_79035	MICPUN_79035	gTSS+977973@2	977973	+	6	19	1	19	1	fkbp-type peptidyl-prolyl cis-trans isomerase	40	2	Link to NCBI	2
NC_013039.1	GeneID:8241299	mRNA	MICPUN_98899	MICPUN_98899	gTSS+992509@2	992509	+	6	6	0	6	0	predicted protein	12	0	Link to NCBI	2
NC_013039.1	GeneID:8241498	mRNA	MICPUN_78589	MICPUN_78589	gTSS+1802875@2	1802875	+	6	7	2	7	2	predicted protein	18	4	Link to NCBI	2
NC_013040.1	GeneID:8241560	mRNA	MICPUN_56662	MICPUN_56662	gTSS+171995@3	171995	+	6	6	1	0	1	predicted protein	8	2	Link to NCBI	3
NC_013040.1	GeneID:8242017	mRNA	MICPUN_56687	MICPUN_56687	gTSS+217734@3	217734	+	6	6	2	6	1	predicted protein	15	3	Link to NCBI	3
NC_013040.1	GeneID:8241591	mRNA	MICPUN_107876	MICPUN_107876	gTSS+272646@3	272646	+	6	6	0	5	0	predicted protein	11	0	Link to NCBI	3
NC_013040.1	GeneID:8242072	mRNA	MICPUN_90229	MICPUN_90229	gTSS+466116@3	466116	+	6	6	0	6	0	predicted protein	12	0	Link to NCBI	3
NC_013040.1	GeneID:8242084	mRNA	MICPUN_99395	MICPUN_99395	gTSS+514135@3	514135	+	6	6	3	5	2	predicted protein	16	5	Link to NCBI	3
NC_013040.1	GeneID:8241824	mRNA	MICPUN_93757	MICPUN_93757	gTSS+1174341@3	1174341	+	6	11.5	83	13.5	74.5	anion exchanger family	182.5	157.5	Link to NCBI	3
NC_013040.1	GeneID:8242321	mRNA	MICPUN_57340	MICPUN_57340	gTSS+1475984@3	1475984	+	6	6	0	6	0	predicted protein	12	0	Link to NCBI	3
NC_013040.1	GeneID:8241912	mRNA	MICPUN_57378	MICPUN_57378	gTSS+1556623@3	1556623	+	6	6	0	0	1	predicted protein	7	1	Link to NCBI	3
NC_013041.1	GeneID:8243030	mRNA	MICPUN_72552	MICPUN_72552	gTSS+696800@4	696800	+	6	6	0	5	0	predicted protein	11	0	Link to NCBI	4
NC_013041.1	GeneID:8243058	mRNA	MICPUN_80638	MICPUN_80638	gTSS+824583@4	824583	+	6	6	6	6	0	predicted protein	18	6	Link to NCBI	4
NC_013041.1	GeneID:8243217	mRNA	MICPUN_108165	MICPUN_108165	gTSS+1421942@4	1421942	+	6	6	0	6	0	predicted protein	12	0	Link to NCBI	4
NC_013042.1	GeneID:8243734	mRNA	MICPUN_58459	MICPUN_58459	gTSS+393879@5	393879	+	6	6	2	6	2	predicted protein	16	4	Link to NCBI	5
NC_013042.1	GeneID:8243757	mRNA	MICPUN_108243	MICPUN_108243	gTSS+495519@5	495519	+	6	6	33	6	31	predicted protein	76	64	Link to NCBI	5
NC_013042.1	GeneID:8243449	mRNA	MICPUN_108283	MICPUN_108283	gTSS+819341@5	819341	+	6	6	9	6	6	predicted protein	27	15	Link to NCBI	5
NC_013042.1	GeneID:8243836	mRNA	MICPUN_81963	MICPUN_81963	gTSS+827289@5	827289	+	6	6	0	6	0	predicted protein	12	0	Link to NCBI	5
NC_013042.1	GeneID:8243845	mRNA	MICPUN_58681	MICPUN_58681	gTSS+872047@5	872047	+	6	6	0	6	0	predicted protein	12	0	Link to NCBI	5
NC_013042.1	GeneID:8243852	mRNA	MICPUN_108292	MICPUN_108292	gTSS+899877@5	899877	+	6	6	0	6	0	predicted protein	12	0	Link to NCBI	5
NC_013043.1	GeneID:8244032	mRNA	MICPUN_59050	MICPUN_59050	gTSS+95358@6	95358	+	6	6	0	0	0	predicted protein	6	0	Link to NCBI	6
NC_013043.1	GeneID:8244453	mRNA	MICPUN_108413	MICPUN_108413	gTSS+365126@6	365126	+	6	8	7	8	8	predicted protein	31	15	Link to NCBI	6
NC_013043.1	GeneID:8244525	mRNA	MICPUN_108450	MICPUN_108450	gTSS+655466@6	655466	+	6	6	5	6	5	predicted protein	22	10	Link to NCBI	6
NC_013043.1	GeneID:8244571	mRNA	MICPUN_101075	MICPUN_101075	gTSS+870292@6	870292	+	6	7	5	7	4	predicted protein	23	9	Link to NCBI	6
NC_013043.1	GeneID:8244254	mRNA	CDH1-CCS52	MICPUN_83216	gTSS+1014732@6	1014732	+	6	6	2	6	2	predicted protein	16	4	Link to NCBI	6
NC_013043.1	GeneID:8244694	mRNA	MICPUN_83229	MICPUN_83229	gTSS+1373998@6	1373998	+	6	6	2	6	4	predicted protein	18	6	Link to NCBI	6
NC_013045.1	GeneID:8245735	mRNA	MICPUN_76600	MICPUN_76600	gTSS+128645@8	128645	+	6	6	2	0	2	predicted protein	10	4	Link to NCBI	8
NC_013045.1	GeneID:8245815	mRNA	MICPUN_101854	MICPUN_101854	gTSS+486915@8	486915	+	6	6	0	6	0	predicted protein	12	0	Link to NCBI	8
NC_013045.1	GeneID:8245871	mRNA	MICPUN_108790	MICPUN_108790	gTSS+773156@8	773156	+	6	15	3	15	8	predicted protein	41	11	Link to NCBI	8
NC_013045.1	GeneID:8245929	mRNA	MICPUN_102003	MICPUN_102003	gTSS+1024932@8	1024932	+	6	6	0	6	0	predicted protein	12	0	Link to NCBI	8
NC_013045.1	GeneID:8245953	mRNA	MICPUN_102039	MICPUN_102039	gTSS+1135417@8	1135417	+	6	6	2	6	1	resistance-nodulation-cell division superfamily	15	3	Link to NCBI	8
NC_013046.1	GeneID:8246149	mRNA	MICPUN_102306	MICPUN_102306	gTSS+617673@9	617673	+	6	6	2	6	1	predicted protein	15	3	Link to NCBI	9
NC_013046.1	GeneID:8246202	mRNA	MICPUN_61444	MICPUN_61444	gTSS+822677@9	822677	+	6	6	2	6	3	predicted protein	17	5	Link to NCBI	9
NC_013046.1	GeneID:8246630	mRNA	MICPUN_72050	MICPUN_72050	gTSS+1247925@9	1247925	+	6	6	0	6	0	predicted protein	12	0	Link to NCBI	9
NC_013047.1	GeneID:8246956	mRNA	MICPUN_106116	MICPUN_106116	gTSS+225025@10	225025	+	6	6	10	10	19	peptidyl-prolyl cis-trans isomerase	45	29	Link to NCBI	10
NC_013047.1	GeneID:8247065	mRNA	MICPUN_106160	MICPUN_106160	gTSS+673115@10	673115	+	6	5	4	6	2	predicted protein	17	6	Link to NCBI	10
NC_013047.1	GeneID:8247101	mRNA	MICPUN_62042	MICPUN_62042	gTSS+827576@10	827576	+	6	6	1	6	0	predicted protein	13	1	Link to NCBI	10
NC_013047.1	GeneID:8247120	mRNA	MICPUN_62082	MICPUN_62082	gTSS+900605@10	900605	+	6	9	1	9	1	hypothetical protein	20	2	Link to NCBI	10
NC_013047.1	GeneID:8246890	mRNA	MICPUN_62181	MICPUN_62181	gTSS+1093855@10	1093855	+	6	12	0	14	0	predicted protein	26	0	Link to NCBI	10
NC_013048.1	GeneID:8247521	mRNA	MICPUN_102914	MICPUN_102914	gTSS+66430@11	66430	+	6	6	0	6	0	predicted protein	12	0	Link to NCBI	11
NC_013048.1	GeneID:8247290	mRNA	MICPUN_53342	MICPUN_53342	gTSS+379960@11	379960	+	6	6	0	5	0	predicted protein	11	0	Link to NCBI	11
NC_013048.1	GeneID:8247761	mRNA	MICPUN_109209	MICPUN_109209	gTSS+1010896@11	1010896	+	6	6	9	6	10	predicted protein	31	19	Link to NCBI	11
NC_013049.1	GeneID:8248058	mRNA	MICPUN_63339	MICPUN_63339	gTSS+24435@12	24435	+	6	5	8	5	6	predicted protein	24	14	Link to NCBI	12
NC_013049.1	GeneID:8248118	mRNA	MICPUN_63196	MICPUN_63196	gTSS+306524@12	306524	+	6	7	1	7	0	predicted protein	15	1	Link to NCBI	12
NC_013050.1	GeneID:8248328	mRNA	MICPUN_109326	MICPUN_109326	gTSS+112506@13	112506	+	6	10	2	10	2	predicted protein	24	4	Link to NCBI	13
NC_013050.1	GeneID:8248352	mRNA	MICPUN_92232	MICPUN_92232	gTSS+201414@13	201414	+	6	6	1	6	2	predicted protein	15	3	Link to NCBI	13
NC_013050.1	GeneID:8248630	mRNA	MICPUN_95710	MICPUN_95710	gTSS+303302@13	303302	+	6	6	0	6	0	predicted protein	12	0	Link to NCBI	13
NC_013050.1	GeneID:8248737	mRNA	MICPUN_63742	MICPUN_63742	gTSS+752537@13	752537	+	6	6	0	6	0	set domain protein	12	0	Link to NCBI	13
NC_013051.1	GeneID:8249118	mRNA	MICPUN_88302	MICPUN_88302	gTSS+466176@14	466176	+	6	3	11	5	6	predicted protein	25	17	Link to NCBI	14
NC_013051.1	GeneID:8249134	mRNA	MICPUN_106506	MICPUN_106506	gTSS+526745@14	526745	+	6	6	10	6	6	hypothetical protein	28	16	Link to NCBI	14
NC_013051.1	GeneID:8249145	mRNA	MICPUN_64157	MICPUN_64157	gTSS+560216@14	560216	+	6	6	0	5	0	hypothetical protein	11	0	Link to NCBI	14
NC_013052.1	GeneID:8249245	mRNA	MICPUN_88622	MICPUN_88622	gTSS+138648@15	138648	+	6	6	1	6	1	predicted protein	14	2	Link to NCBI	15
NC_013052.1	GeneID:8249446	mRNA	MICPUN_69609	MICPUN_69609	gTSS+232657@15	232657	+	6	6	1	6	0	mitochondrial carrier family	13	1	Link to NCBI	15
NC_013053.1	GeneID:8249587	mRNA	PF16	MICPUN_105015	gTSS+86720@16	86720	+	6	6	1	4	3	hypothetical protein	14	4	Link to NCBI	16
NC_013053.1	GeneID:8249858	mRNA	MICPUN_64932	MICPUN_64932	gTSS+595597@16	595597	+	6	6	0	6	0	predicted protein	12	0	Link to NCBI	16
NC_013038.1	GeneID:8250010	mRNA	PSF2	MICPUN_113433	gTSS-282924@1	280921	-	6	6	2	2	1	DNA replication complex GINS protein psf2, probable	11	3	Link to NCBI	1
NC_013038.1	GeneID:8250429	mRNA	ODA-LC8	MICPUN_113471	gTSS-479957@1	477469	-	6	6	0	6	0	flagellar outer dynein arm light chain 8	12	0	Link to NCBI	1
NC_013039.1	GeneID:8240624	mRNA	MICPUN_56464	MICPUN_56464	gTSS-205768@2	204630	-	6	4	0	7	0	predicted protein	11	0	Link to NCBI	2
NC_013039.1	GeneID:8240670	mRNA	MICPUN_90096	MICPUN_90096	gTSS-437137@2	434984	-	6	6	3	6	5	predicted protein	20	8	Link to NCBI	2
NC_013039.1	GeneID:8240731	mRNA	MICPUN_105171	MICPUN_105171	gTSS-649779@2	648562	-	6	6	19	7	19	predicted protein	51	38	Link to NCBI	2
[truncated: 4,856 more rows]

## Sheet: Table_S5
Genbank_ID	Gene_ID	Feature Type	Gene Name	Locus_tag	TSS_ID	Start	Strand	TSS-Count	mdRNA_FV_cov	RNA_FV_cov	mdRNA_RV_cov	RNA_RV_cov	Product	Sum_cov	Sum_RNAseq	Link	LinkToHomolog	Remark
[truncated: 3,082 more rows]

[truncated: 1 more sheets: Table_S6]
